# Supplementary material for: Transcriptome–Proteome Analysis of Human Naive and Memory B Cell Subsets Reveals Isotype and Subclass‐Specific Phenotypes
Source: Eur J Immunol. 2026 Mar 12;56(3):e70159. doi: 10.1002/eji.70159 (PMC12981214; doi:10.1002/eji.70159)
Supplement: Supplementary file 1 — Supporting File 1: eji70159‐sup‐0001‐TableS1.xlsx. [file EJI-56-e70159-s002.xlsx]

## Sheet: Blad1
Donor information
	Transcriptomics
	Donor#	Gender	Age	Blood group	#CD19+ cells
	1	Male	35	A+	80*106
	2	Male	75	A+	88*106
	3	Female	23	B+	93*106
	4	Female	25	B+	76*106
	5	Male	35	B+	96*106
	6	Male	28	B+	107*106
	7	Male	26	B+	95*106
	8	Male	71	AB+	80*106
	Proteomics
	Donor#	Gender	Age	Blood group	#CD19+ cells
	1	Male	55	B-	93*106
	2	Female	31	AB-	105*106
	3	Male	60	B-	84*106
	4	Female	23	A+	88*106
	5	Male	34	A+	76*106
	6	Female	64	A+	81*106
	7	Male	24	O+	102*106
	8	Female	25	O+	91*106
