# Supplementary material for: Transcriptome–Proteome Analysis of Human Naive and Memory B Cell Subsets Reveals Isotype and Subclass‐Specific Phenotypes
Source: Eur J Immunol. 2026 Mar 12;56(3):e70159. doi: 10.1002/eji.70159 (PMC12981214; doi:10.1002/eji.70159)
Supplement: Supplementary file 3 — Supporting File 3: eji70159‐sup‐0003‐TableS3.xlsx. [file EJI-56-e70159-s001.xlsx]

## Sheet: Cluster A
Hierarchical cluster analysis RNA data
mRNA cluster A
external_gene_name	rna_sig	cluster			Cluster	ONTOLOGY	ID	Description	GeneRatio	BgRatio	pvalue	p.adjust	qvalue	geneID	Count
GCLC	TRUE	1			1	BP	GO:0055081	anion homeostasis	10/1284	34/20434	3.02382e-05	0.0105546	0.00950752	1373/2912/154881/6559/6560/10723/6505/10568/142680/9368	10
ENPP4	TRUE	1			1	BP	GO:0030501	positive regulation of bone mineralization	10/1284	39/20434	0.000109931	0.0183108	0.0164942	90/92/93/654/657/2824/4208/116039/91461/7020	10
CD99	TRUE	1			1	CC	GO:0060076	excitatory synapse	10/1284	46/20434	0.000471773	0.0414349	0.0373242	9495/23191/392617/2902/3675/22829/23022/9123/6857/23208	10
LASP1	TRUE	1			1	BP	GO:0070169	positive regulation of biomineral tissue development	10/1284	47/20434	0.000565957	0.0448971	0.0404429	90/92/93/654/657/2824/4208/116039/91461/7020	10
KLHL13	TRUE	1			1	BP	GO:0010862	positive regulation of pathway-restricted SMAD protein phosphorylation	10/1284	48/20434	0.000675168	0.0472373	0.0425509	90/92/654/656/657/151449/3077/4838/7042/7272	10
CFLAR	TRUE	1			1	MF	GO:0015026	coreceptor activity	10/1284	48/20434	0.000675168	0.0472373	0.0425509	92/1234/941/942/3676/3685/3688/4804/8434/4920	10
ITGAL	TRUE	1			1	BP	GO:0110151	positive regulation of biomineralization	10/1284	48/20434	0.000675168	0.0472373	0.0425509	90/92/93/654/657/2824/4208/116039/91461/7020	10
ITGA3	TRUE	1			1	BP	GO:0045778	positive regulation of ossification	11/1284	48/20434	0.000150956	0.0206632	0.0186132	90/92/93/654/657/2824/4208/116039/91461/7020/7042	11
BAIAP2L1	TRUE	1			1	BP	GO:0030834	regulation of actin filament depolymerization	12/1284	54/20434	0.000104943	0.0183108	0.0164942	119/1073/57482/2059/2150/2934/51474/5341/130271/85477/6840/29767	12
TTC22	TRUE	1			1	BP	GO:0030042	actin filament depolymerization	12/1284	59/20434	0.00025606	0.0283739	0.025559	119/1073/57482/2059/2150/2934/51474/5341/130271/85477/6840/29767	12
ARHGAP44	TRUE	1			1	MF	GO:0001786	phosphatidylserine binding	12/1284	60/20434	0.000302012	0.029695	0.026749	304/309/50807/3312/4139/4240/4311/84069/949/85477/6857/23208	12
SCIN	TRUE	1			1	BP	GO:0071320	cellular response to cAMP	13/1284	53/20434	1.77427e-05	0.00774135	0.00697334	15/196/1373/1393/610/5311/5724/5906/643752/2889/65010/6547/677	13
E2F2	TRUE	1			1	BP	GO:0001885	endothelial cell development	13/1284	66/20434	0.00020129	0.0253775	0.0228598	25932/80781/2150/57493/153562/4233/4478/5144/26051/5906/2889/9414/7414	13
DLEC1	TRUE	1			1	BP	GO:0045123	cellular extravasation	13/1284	70/20434	0.000369912	0.0344314	0.0310155	119/4267/1399/2529/64083/3676/3683/3688/3689/3695/80310/5724/6404	13
ADAM22	TRUE	1			1	MF	GO:0001618	virus receptor activity	13/1284	76/20434	0.000839119	0.0495438	0.0446286	1234/941/942/222256/983/1378/3685/3688/3695/3949/949/6404/7037	13
MMP25	TRUE	1			1	BP	GO:0033627	cell adhesion mediated by integrin	14/1284	72/20434	0.00013398	0.0192346	0.0173264	340485/100/1399/3676/3685/3688/3689/3695/3696/5140/9780/5420/5979/7042	14
MASP2	TRUE	1			1	MF	GO:0005546	phosphatidylinositol-4,5-bisphosphate binding	14/1284	81/20434	0.000482183	0.0414349	0.0373242	139285/219287/304/50807/115004/2934/4139/64005/5217/85477/124460/29091/6840/6857	14
ETV7	TRUE	1			1	BP	GO:0071277	cellular response to calcium ion	14/1284	81/20434	0.000482183	0.0414349	0.0373242	107/25932/8895/57699/1393/1894/3707/5641/4208/5311/6331/79085/6857/23208	14
SEMA3G	TRUE	1			1	BP	GO:0030500	regulation of bone mineralization	15/1284	75/20434	5.55245e-05	0.0143562	0.0129319	90/92/93/56172/654/657/1230/4921/2824/387733/4208/116039/91461/6662/7020	15
HFE	TRUE	1			1	MF	GO:0019199	transmembrane receptor protein kinase activity	15/1284	80/20434	0.000120287	0.0190846	0.0171913	90/130399/92/93/657/4921/2043/2322/3643/4233/4486/8828/4915/5979/4920	15
ELOA	TRUE	1			1	BP	GO:1901879	regulation of protein depolymerization	15/1284	85/20434	0.000242782	0.0277846	0.0250281	119/1073/57482/2059/2150/2934/51474/55201/10763/5341/130271/85477/6840/29767/22974	15
MRC2	TRUE	1			1	BP	GO:0051591	response to cAMP	15/1284	93/20434	0.000658781	0.0472373	0.0425509	15/196/10498/1373/1393/610/5311/133522/5724/5906/643752/2889/65010/6547/677	15
ABHD5	TRUE	1			1	BP	GO:0070167	regulation of biomineral tissue development	16/1284	93/20434	0.000207208	0.0253775	0.0228598	90/92/93/56172/654/657/1230/4921/2824/23462/387733/4208/116039/91461/6662/7020	16
UBR7	TRUE	1			1	BP	GO:0110149	regulation of biomineralization	16/1284	95/20434	0.000266811	0.0291033	0.0262159	90/92/93/56172/654/657/1230/4921/2824/23462/387733/4208/116039/91461/6662/7020	16
EHD3	TRUE	1			1	BP	GO:0022600	digestive system process	16/1284	99/20434	0.0004316	0.0391298	0.0352478	1645/57482/2035/3949/51474/64127/64081/949/6446/65010/8435/6662/27347/9414/340547/65266	16
RWDD2A	TRUE	1			1	BP	GO:0045639	positive regulation of myeloid cell differentiation	16/1284	102/20434	0.000606707	0.0465047	0.041891	92/1230/2113/2124/116151/3202/3593/51561/5457/133522/5578/4920/85477/133308/6777/677	16
WWTR1	TRUE	1			1	BP	GO:2001237	negative regulation of extrinsic apoptotic signaling pathway	16/1284	103/20434	0.000677183	0.0472373	0.0425509	90/8837/2139/2140/2070/55179/355/2730/3552/3685/3958/8996/117584/57630/7128/8743	16
SAMD4A	TRUE	1			1	MF	GO:1902936	phosphatidylinositol bisphosphate binding	16/1284	105/20434	0.000839269	0.0495438	0.0446286	139285/219287/304/50807/115004/157807/2934/4139/64005/5217/54477/85477/124460/29091/6840/6857	16
PLEKHB1	TRUE	1			1	BP	GO:0030282	bone mineralization	17/1284	112/20434	0.000613441	0.0465047	0.041891	90/92/93/56172/654/657/1230/4921/2824/387733/4208/116039/91461/4920/6662/7020/55151	17
CPS1	TRUE	1			1	BP	GO:0007009	plasma membrane organization	17/1284	114/20434	0.000754022	0.0492161	0.0443334	225/309/50807/57194/55971/51411/857/1378/2934/9788/745/57716/6280/9368/2054/23208/7042	17
FHL1	TRUE	1			1	CC	GO:0044853	plasma membrane raft	18/1284	111/20434	0.000185972	0.0244957	0.0220655	119/481/493/657/857/1378/3643/3689/3778/3937/7804/4642/84876/8612/5727/949/6331/6404	18
ALAS1	TRUE	1			1	BP	GO:0051261	protein depolymerization	19/1284	112/20434	6.67973e-05	0.016654	0.0150018	119/1073/57482/9829/2059/2150/2934/3312/146909/51474/55201/10763/5341/130271/85477/50861/6840/29767/22974	19
AKAP11	TRUE	1			1	MF	GO:0004713	protein tyrosine kinase activity	19/1284	135/20434	0.000788549	0.0495438	0.0446286	4921/8445/2043/2322/28996/3643/4233/4486/8828/4915/91461/5979/4920/7006/10420/8711/7272/7294/7465	19
GCLM	TRUE	1			1	BP	GO:0042552	myelination	20/1284	123/20434	8.04624e-05	0.0175534	0.0158119	20/225/53616/57463/9331/8537/23191/3792/4118/83742/745/4664/4915/200576/57716/5916/6547/10100/10810/7572	20
RRAGD	TRUE	1			1	BP	GO:0007272	ensheathment of neurons	20/1284	125/20434	0.00010133	0.0183108	0.0164942	20/225/53616/57463/9331/8537/23191/3792/4118/83742/745/4664/4915/200576/57716/5916/6547/10100/10810/7572	20
FAS	TRUE	1			1	BP	GO:0008366	axon ensheathment	20/1284	125/20434	0.00010133	0.0183108	0.0164942	20/225/53616/57463/9331/8537/23191/3792/4118/83742/745/4664/4915/200576/57716/5916/6547/10100/10810/7572	20
PRKCH	TRUE	1			1	BP	GO:0002431	Fc receptor mediated stimulatory signaling pathway	20/1284	144/20434	0.000690189	0.0472373	0.0425509	10666/919/23191/3500/3502/3503/28940/28896/28893/28883/28874/28825/28796/28793/28778/64005/51517/5295/5906/2889	20
ARNTL2	TRUE	1			1	BP	GO:0048284	organelle fusion	20/1284	145/20434	0.000754351	0.0492161	0.0443334	983/11151/8411/2027/56112/200576/5305/23176/8773/6616/116841/8676/2054/29091/6857/23208/6890/9882/7037/80124	20
ARHGAP31	TRUE	1			1	BP	GO:0051592	response to calcium ion	21/1284	143/20434	0.000238068	0.0276993	0.0249512	15/107/360/857/25932/8895/57699/1393/1894/3707/30819/3778/27094/5641/4208/5311/6331/79085/6857/23208/10628	21
PEX3	TRUE	1			1	BP	GO:2001056	positive regulation of cysteine-type endopeptidase activity	21/1284	151/20434	0.000504457	0.0414349	0.0373242	340485/130399/9447/10550/27113/27018/8837/27141/355/2902/2934/5641/4804/4838/9141/64065/6091/6280/6505/400410/8743	21
VCL	TRUE	1			1	BP	GO:1902107	positive regulation of leukocyte differentiation	23/1284	154/20434	9.47668e-05	0.0183108	0.0164942	100/1230/941/942/1378/2124/3142/3593/51561/3707/4602/146850/5457/133522/5578/4920/133308/9580/6659/6777/9760/677/57178	23
TUBG2	TRUE	1			1	BP	GO:1903708	positive regulation of hemopoiesis	23/1284	154/20434	9.47668e-05	0.0183108	0.0164942	100/1230/941/942/1378/2124/3142/3593/51561/3707/4602/146850/5457/133522/5578/4920/133308/9580/6659/6777/9760/677/57178	23
MFAP3	TRUE	1			1	BP	GO:0051302	regulation of cell division	23/1284	171/20434	0.000454592	0.040686	0.0366495	8556/8555/144455/1894/2124/2254/3552/3619/63971/146909/90293/9903/55958/54627/4674/80310/63977/5727/6840/7042/7060/8626/10628	23
MAT2B	TRUE	1			1	CC	GO:0001726	ruffle	23/1284	175/20434	0.00063185	0.0469249	0.0422696	154796/64411/1021/6249/23191/2059/2245/121512/55785/6624/2934/3685/3688/8844/51474/9788/23022/5341/5420/388325/9368/221178/117145	23
RAI14	TRUE	1			1	BP	GO:0008360	regulation of cell shape	24/1284	151/20434	2.40302e-05	0.00986793	0.00888895	57194/1690/11151/23191/2035/2059/2245/121512/55785/114793/3689/4478/5028/445815/55558/10154/5880/54509/23433/58480/9368/57464/161176/10810	24
PARP3	TRUE	1			1	MF	GO:0005516	calmodulin binding	25/1284	198/20434	0.000686281	0.0472373	0.0425509	107/119/9495/259266/493/800/816/79598/8411/2035/355/2902/3707/3786/4133/4642/64005/4645/4804/84876/6331/6547/6641/6645/6857	25
RETSAT	TRUE	1			1	BP	GO:0010952	positive regulation of peptidase activity	25/1284	200/20434	0.000795517	0.0495438	0.0446286	340485/130399/9447/10550/27113/27018/857/8837/27141/1378/2043/355/2902/2934/5641/6300/4804/4838/9141/64065/6091/6280/6505/400410/8743	25
LCP2	TRUE	1			1	BP	GO:0071805	potassium ion transmembrane transport	26/1284	212/20434	0.000841847	0.0495438	0.0446286	57463/481/51719/857/2273/610/3688/3737/3738/7881/131096/30819/3778/27094/3786/3792/5311/388591/6559/6560/10723/6616/27347/79041/55151/65266	26
CNTLN	TRUE	1			1	CC	GO:0030027	lamellipodium	28/1284	196/20434	3.96042e-05	0.0110591	0.00996191	154796/64411/57514/11151/23191/2245/121512/55785/6624/2934/3611/3685/3688/3737/64005/23022/9780/5311/130271/5420/5797/5829/5880/57630/221178/2054/26230/10810	28
GPM6B	TRUE	1			1	BP	GO:0002064	epithelial cell development	30/1284	207/20434	1.60756e-05	0.00748157	0.00673933	54507/654/1021/25932/80781/2099/2150/57493/3202/688/153562/4233/4478/23022/5144/79955/5420/79983/26051/57111/5906/2889/5916/9368/6662/9414/8626/7414/340547/81029	30
XK	TRUE	1			1	BP	GO:1903039	positive regulation of leukocyte cell-cell adhesion	30/1284	233/20434	0.000149538	0.0206632	0.0186132	100/857/11126/941/942/11151/1378/10148/2113/2529/11148/3142/3593/3552/51561/3676/3689/3707/4602/64127/5063/5295/146850/5724/6541/9580/6659/6777/7037/57178	30
MAP4	TRUE	1			1	MF	GO:0035091	phosphatidylinositol binding	30/1284	253/20434	0.00061953	0.0465047	0.041891	139285/219287/304/64411/50807/115004/157807/27071/163486/8411/2035/149371/64083/2934/4139/64005/23178/5217/26207/54477/79666/84069/949/85477/124460/79856/51375/29091/6840/6857	30
TNFRSF17	TRUE	1			1	CC	GO:0016323	basolateral plasma membrane	32/1284	211/20434	3.21864e-06	0.00187244	0.00168668	10257/360/481/493/255022/26504/1741/2035/3675/3949/9053/153562/4478/4642/64127/84876/5028/117247/9123/23539/6573/10861/65010/200931/6533/6541/9057/133308/27347/2054/7037/340547	32
NFE2L3	TRUE	1			1	BP	GO:0032412	regulation of ion transmembrane transporter activity	32/1284	257/20434	0.000171812	0.0230657	0.0207774	79026/57463/481/51719/785/857/1393/1741/30845/2256/2257/2273/2745/2902/3359/3688/126306/7881/30819/4208/50488/5144/5311/5724/8787/388591/440829/9368/27347/285966/65266/7533	32
LIMA1	TRUE	1			1	BP	GO:0022898	regulation of transmembrane transporter activity	32/1284	268/20434	0.000367564	0.0344314	0.0310155	79026/57463/481/51719/785/857/1393/1741/30845/2256/2257/2273/2745/2902/3359/3688/126306/7881/30819/4208/50488/5144/5311/5724/8787/388591/440829/9368/27347/285966/65266/7533	32
PLEKHA5	TRUE	1			1	BP	GO:0007156	homophilic cell adhesion via plasma membrane adhesion molecules	33/1284	167/20434	3.50278e-09	2.44529e-05	2.20269e-05	57463/57863/54825/222256/1952/2195/3688/23022/56127/56114/56106/56105/26025/56113/56112/56111/56110/56109/56108/9708/56107/56103/56102/8641/56101/56100/56099/5098/56098/56097/5797/5979/6091	33
NNAT	TRUE	1			1	BP	GO:0050890	cognition	33/1284	276/20434	0.000292675	0.0296111	0.0266734	107/10550/10396/84446/836/874/1268/26047/1393/23191/2902/3198/3643/3675/152789/3949/5641/4208/4248/4311/22829/4835/4915/6446/6505/6547/6616/23208/6865/85461/7067/29767/28983	33
FOXC1	TRUE	1			1	MF	GO:0008017	microtubule binding	34/1284	268/20434	7.54661e-05	0.0171237	0.0154248	332/6249/7461/25999/79745/26052/1808/667/152789/282973/84056/3832/63971/146909/10749/55605/26153/24137/3800/90990/54627/55201/4133/4134/11043/23281/51199/6280/220134/9751/57519/55638/165186/22974	34
TRAF1	TRUE	1			1	BP	GO:0072659	protein localization to plasma membrane	34/1284	273/20434	0.000108852	0.0183108	0.0164942	9495/9912/27237/10550/481/493/25999/92359/10938/30845/64083/3675/3688/3728/63971/3958/9053/5028/5295/91461/5583/5584/5593/5727/9545/142684/5906/5911/23433/6281/9368/9351/23043/254887	34
PRDM1	TRUE	1			1	BP	GO:0022409	positive regulation of cell-cell adhesion	34/1284	275/20434	0.000125573	0.0192346	0.0173264	100/857/11126/941/942/11151/1378/10148/2113/2529/2651/11148/3142/3593/3552/51561/3676/3689/3707/4602/64127/4838/5063/9780/5295/146850/5420/5724/6541/9580/6659/6777/7037/57178	34
CDK14	TRUE	1			1	BP	GO:0042063	gliogenesis	34/1284	282/20434	0.000203841	0.0253775	0.0228598	20/53616/9331/983/1021/1031/1399/2043/2934/170825/3065/3949/7804/54587/4602/745/4664/9572/4915/5028/5324/5583/5584/57716/4920/6280/6547/9580/6659/6662/7042/10100/10810/57178	34
CAMK2B	TRUE	1			1	BP	GO:0032409	regulation of transporter activity	34/1284	283/20434	0.000218023	0.0262418	0.0236383	79026/57463/481/51719/785/857/1393/1741/30845/2256/2257/2273/2745/2902/3359/3688/126306/7881/30819/154881/4208/50488/5144/5311/5724/8787/388591/6446/440829/9368/27347/285966/65266/7533	34
ATP2B4	TRUE	1			1	CC	GO:0150034	distal axon	34/1284	287/20434	0.000283994	0.0291553	0.0262628	91653/84446/1268/1393/23191/2043/2059/149371/6624/2796/2902/3312/3675/3676/3737/3738/3800/24141/4133/7786/4804/51199/4915/23022/5727/6505/6547/6616/50861/23208/85461/26230/29767/127262	34
TBXAS1	TRUE	1			1	CC	GO:0030667	secretory granule membrane	34/1284	304/20434	0.000806666	0.0495438	0.0446286	21/10257/10396/79895/8618/857/965/8895/1378/22875/3683/3685/3689/3958/4311/64386/23218/5066/10857/9749/51365/5724/326624/9545/401258/5906/54509/5269/8778/11001/8773/6616/340061/6857	34
BCAT1	TRUE	1			1	BP	GO:0022604	regulation of cell morphogenesis	34/1284	305/20434	0.000854505	0.0495438	0.0446286	57194/816/1690/11151/57699/1399/23191/2035/2043/2059/2245/121512/55785/114793/3611/3689/7804/4478/22854/5028/5063/445815/55558/10154/5880/54509/23433/58480/6281/9368/57464/161176/6857/10810	34
WNT8A	TRUE	1			1	CC	GO:0098802	plasma membrane signaling receptor complex	35/1284	311/20434	0.000608739	0.0465047	0.041891	90/130399/92/93/657/919/958/8973/1439/1741/2902/2905/2906/116444/3077/3359/9177/3597/3560/3570/3643/3675/3676/3683/3685/3688/3689/3695/3696/9180/440829/7037/28755/7185/28526	35
DGAT2	TRUE	1			1	CC	GO:0032279	asymmetric synapse	35/1284	317/20434	0.000858731	0.0495438	0.0446286	53616/107/119/9495/9912/8537/9829/26052/2035/2043/2902/2905/2906/3188/145581/7804/57689/50488/4804/22829/4915/5028/5063/54477/5727/8787/440829/9123/6505/7779/6547/11346/23208/85461/23043	35
NGFR	TRUE	1			1	CC	GO:0009925	basal plasma membrane	36/1284	240/20434	1.04631e-06	0.000936861	0.000843916	10257/360/481/493/255022/26504/1741/667/2035/3675/3949/9053/153562/4233/4478/4486/4642/64127/84876/5028/5311/117247/9123/23539/6573/10861/65010/200931/6533/6541/9057/133308/27347/2054/7037/340547	36
HIPK2	TRUE	1			1	BP	GO:0051056	regulation of small GTPase mediated signal transduction	36/1284	319/20434	0.000486791	0.0414349	0.0373242	154796/64411/9824/57514/9912/27237/1399/1894/2057/2059/2150/2203/2245/121512/84636/9290/57493/3675/3707/4233/5880/9649/23108/2889/22821/10125/54509/23433/58480/171177/6091/57568/9754/50861/7042/26230	36
CTSA	TRUE	1			1	CC	GO:0045178	basal part of cell	37/1284	258/20434	2.23851e-06	0.0015627	0.00140767	10257/360/481/493/255022/26504/1741/667/2035/3077/3675/3949/9053/153562/4233/4478/4486/4642/64127/84876/5028/5311/117247/9123/23539/6573/10861/65010/200931/6533/6541/9057/133308/27347/2054/7037/340547	37
EYA2	TRUE	1			1	CC	GO:0099572	postsynaptic specialization	37/1284	332/20434	0.000520594	0.0417732	0.0376289	53616/107/119/9495/9912/8537/22839/9829/26052/2035/2043/2902/2905/2906/3188/3312/145581/7804/57689/50488/4804/22829/4915/5028/5063/54477/5727/8787/55752/440829/9123/7779/6547/11346/23208/85461/23043	37
FAR2	TRUE	1			1	CC	GO:0031253	cell projection membrane	37/1284	337/20434	0.000689833	0.0472373	0.0425509	9495/50807/54825/26047/10938/30845/2059/6624/3643/23288/3675/3685/3688/3737/8844/24141/51474/4478/54587/4642/9780/5311/5341/5420/5727/57111/949/388325/440829/6573/65010/10568/142680/6533/9368/221178/117145	37
BCAS1	TRUE	1			1	CC	GO:1990351	transporter complex	37/1284	338/20434	0.000728991	0.0484843	0.0436742	20/57463/57194/481/10396/777/785/8973/25932/53405/54102/26047/1741/2570/2902/2905/2906/116444/610/3359/9177/3737/3738/7881/30819/3778/27094/3786/221154/84876/5144/5193/5311/6331/440829/65010/6616	37
SLC9A3R2	TRUE	1			1	CC	GO:0098984	neuron to neuron synapse	37/1284	341/20434	0.000858482	0.0495438	0.0446286	53616/107/119/9495/9912/8537/9829/26052/2035/2043/2902/2905/2906/3188/145581/7804/57689/50488/4804/22829/4915/5028/5063/54477/5727/8787/55752/440829/9123/6505/7779/6547/11346/6857/23208/85461/23043	37
TRAM2	TRUE	1			1	CC	GO:0005938	cell cortex	38/1284	301/20434	3.27145e-05	0.0108752	0.00979631	51411/800/824/857/53405/11151/667/1894/2035/2059/23085/149371/2317/23048/10129/6624/2934/3077/3927/4642/4645/25924/5311/130271/5829/5880/26064/54509/55188/89958/85477/151011/55752/5414/23176/134549/56907/29091	38
ASPM	TRUE	1			1	CC	GO:0016324	apical plasma membrane	38/1284	350/20434	0.000727861	0.0484843	0.0436742	10257/91703/389813/481/523/54825/53405/92359/4921/3570/3778/4008/4118/153562/4478/9180/5028/5144/5420/5584/5593/89958/134549/6559/9123/23539/6573/6505/65010/10568/142680/6533/6541/9368/9351/133308/27347/23043	38
KIF26A	TRUE	1			1	BP	GO:0050863	regulation of T cell activation	40/1284	326/20434	3.95469e-05	0.0110591	0.00996191	100/836/857/11126/941/942/115004/11151/1378/10148/2796/3077/11148/3142/3593/3552/51561/3707/54900/3958/84695/4602/64127/55824/5063/5295/146850/26279/639/5880/57630/6541/9306/9580/6659/6777/6932/7037/9760/57178	40
SYT1	TRUE	1			1	BP	GO:1903037	regulation of leukocyte cell-cell adhesion	40/1284	329/20434	4.86433e-05	0.0130607	0.011765	100/836/857/11126/941/942/11151/1378/10148/2113/2529/2796/3077/11148/3142/3593/3552/51561/3676/3689/3707/54900/3958/84695/4602/64127/55824/5063/5295/146850/26279/5465/5724/6541/9306/9580/6659/6777/7037/57178	40
PRR11	TRUE	1			1	BP	GO:0032535	regulation of cellular component size	40/1284	370/20434	0.000582781	0.0457123	0.0411772	119/81873/55971/54825/1073/11151/57482/23191/1808/2059/2150/2934/3778/3792/9856/51474/23566/4133/4478/4897/5063/5217/5341/130271/55558/23108/5916/5979/85477/56920/6559/6560/10723/9368/56907/6840/29767/80128/10810/339005	40
MAPK6	TRUE	1			1	BP	GO:0098742	cell-cell adhesion via plasma-membrane adhesion molecules	41/1284	273/20434	1.84547e-07	0.00032208	0.000290127	90/57463/421/57863/54825/222256/1952/2195/3683/3688/3689/145581/57689/22854/23022/56127/56114/56106/56105/26025/56113/56112/56111/56110/56109/56108/9708/56107/56103/56102/8641/56101/56100/56099/5098/56098/56097/5797/5979/6091/7042	41
PFN2	TRUE	1			1	BP	GO:1990778	protein localization to cell periphery	42/1284	327/20434	8.41688e-06	0.00451987	0.00407145	20/53616/9495/9912/27237/10550/481/493/857/25999/92359/10938/30845/2035/64083/2905/3675/3688/3728/63971/3958/9053/5028/5295/91461/5583/5584/5593/5727/9545/142684/5906/5911/23433/6281/89958/6505/9368/9351/6616/23043/254887	42
DAPP1	TRUE	1			1	MF	GO:0015631	tubulin binding	42/1284	367/20434	0.000127127	0.0192346	0.0173264	22809/332/84446/6249/7461/25999/79745/85458/26052/1808/667/152789/282973/84056/3832/63971/146909/10749/55605/26153/24137/3800/90990/54627/55201/4133/4134/11043/23281/83988/51199/9141/84295/6280/220134/9751/57519/50861/55638/23208/165186/22974	42
FGF22	TRUE	1			1	CC	GO:0097060	synaptic membrane	42/1284	368/20434	0.000135009	0.0192346	0.0173264	53616/107/493/8973/1268/1399/26052/2043/23085/2570/2902/2905/2906/116444/2912/3312/3359/9177/3675/3737/3738/3778/115207/145581/57689/22829/8828/22854/5028/8787/440829/9123/7779/6547/6616/9751/8082/8676/2054/23345/6857/23208	42
ST6GALNAC2	TRUE	1			1	BP	GO:0006909	phagocytosis	42/1284	374/20434	0.000192308	0.0248611	0.0223947	51411/919/11151/23191/2150/2934/3497/3500/3502/3503/28940/28896/28893/28883/28874/28825/28796/28793/28778/3560/3683/3685/3688/3689/3949/4233/4240/4486/64005/4688/51517/64127/5295/200576/5880/5906/2889/949/23208/7052/28526/81567	42
TESK2	TRUE	1			1	CC	GO:0009897	external side of plasma membrane	43/1284	395/20434	0.000319418	0.0309703	0.0278977	10257/100/154796/657/696/153579/824/1230/1233/1234/131450/10666/958/941/942/10148/355/2811/57493/3077/11148/3497/3500/3502/3503/3593/3597/3560/3568/3570/3643/3675/3685/3689/3949/4240/4897/4907/9180/146760/7037/28526/80329	43
SLC12A3	TRUE	1			1	BP	GO:0048732	gland development	43/1284	412/20434	0.000767973	0.0495438	0.0446286	100/84159/657/857/8837/1373/1399/1628/144455/1896/2099/2113/2296/2487/151449/3077/3142/3200/3202/3205/3321/4233/4478/4838/84876/23440/5066/5311/5324/5727/5906/5916/6091/9368/6599/8835/6662/6777/7042/7052/7067/7128/8626	43
MGAT4A	TRUE	1			1	CC	GO:0045121	membrane raft	44/1284	323/20434	1.07361e-06	0.000936861	0.000843916	107/119/79026/9495/481/493/657/824/836/857/10666/8837/25999/1268/1378/355/5045/2824/10855/3643/3688/3689/3738/3778/3937/7804/4118/4311/4642/84876/55824/200576/8612/5420/5727/5979/23433/146760/6281/949/6331/6404/9368/203068	44
VASH1	TRUE	1			1	CC	GO:0098857	membrane microdomain	44/1284	323/20434	1.07361e-06	0.000936861	0.000843916	107/119/79026/9495/481/493/657/824/836/857/10666/8837/25999/1268/1378/355/5045/2824/10855/3643/3688/3689/3738/3778/3937/7804/4118/4311/4642/84876/55824/200576/8612/5420/5727/5979/23433/146760/6281/949/6331/6404/9368/203068	44
LMCD1	TRUE	1			1	BP	GO:0045785	positive regulation of cell adhesion	47/1284	424/20434	0.000112457	0.0183108	0.0164942	100/857/11126/941/942/1021/11151/1378/1399/10148/54566/2113/2529/2651/11148/3142/3593/3552/51561/3611/3675/3676/3685/3689/3707/3728/4602/64127/4838/5063/9780/5295/146850/5420/5578/5724/285613/5979/6281/6541/9580/6659/6777/7037/7042/7052/57178	47
TRIB2	TRUE	1			1	BP	GO:0002697	regulation of immune effector process	47/1284	463/20434	0.000818247	0.0495438	0.0446286	9447/733/11126/10666/958/941/942/115004/116449/1378/1379/2150/2529/3077/3142/3500/3502/3503/28940/28896/28893/28883/28874/28825/28796/28793/28778/3593/51561/3689/3958/84695/4602/64127/10039/146850/5724/5880/5906/2889/10125/388325/6777/340061/7037/7042/7128	47
TFRC	TRUE	1			1	CC	GO:0031252	cell leading edge	48/1284	411/20434	2.58144e-05	0.0100117	0.00901843	9495/154796/64411/57514/9912/1021/6249/26047/11151/23191/667/2059/149371/2245/121512/55785/6624/2934/3611/3643/3685/3688/3737/8844/24141/51474/9788/4642/64005/23022/9780/5311/5341/130271/5420/5584/5797/5829/5880/388325/57630/440829/9368/221178/2054/117145/26230/10810	48
TMEM38A	TRUE	1			1	BP	GO:0010975	regulation of neuron projection development	48/1284	428/20434	7.1793e-05	0.0171237	0.0154248	285016/57463/9912/51761/84446/816/10498/8837/1268/1399/23191/26052/2043/3675/3792/9856/85442/23566/7804/57689/4133/4139/154141/51517/4804/51199/22854/4915/5063/55558/10154/5584/5906/5911/2889/5979/6091/4920/146760/6280/56920/6616/26230/3196/23043/9760/80128/7533	48
SCARB1	TRUE	1			1	MF	GO:0004674	protein serine/threonine kinase activity	48/1284	429/20434	7.60397e-05	0.0171237	0.0154248	90/130399/92/93/657/84446/701/816/983/5218/1021/22858/8895/1456/8445/83903/28996/3611/8844/26524/7786/5600/6300/5597/4139/50488/340156/4751/10783/51701/5063/23178/200576/5565/5567/5578/5583/5584/5593/6446/11329/23012/27347/10420/23043/283629/7272/65266	48
MCM2	TRUE	1			1	BP	GO:0022407	regulation of cell-cell adhesion	48/1284	436/20434	0.000112787	0.0183108	0.0164942	100/654/836/857/11126/941/942/1952/11151/1378/10148/2113/2529/2651/2796/3077/11148/3142/3593/3552/51561/3676/3689/3707/54900/3958/84695/50488/4602/64127/4838/55824/5063/9780/5295/146850/26279/5420/5465/5578/5724/6541/9306/9580/6659/6777/7037/57178	48
TP63	TRUE	1			1	BP	GO:0042110	T cell activation	48/1284	473/20434	0.000729244	0.0484843	0.0436742	100/836/857/11126/941/942/115004/11151/1378/10148/2150/2529/2796/2934/3077/11148/3142/3593/3552/51561/3570/3683/3707/54900/3958/84695/4478/4602/64127/55824/5063/5295/146850/26279/639/5880/10125/57630/6541/9306/9580/6659/6777/6932/7037/9760/677/57178	48
DHRS9	TRUE	1			1	CC	GO:0045177	apical part of cell	49/1284	412/20434	1.31602e-05	0.00656226	0.00591123	10257/90/91703/389813/481/523/54825/25932/53405/92359/4921/1896/54566/3077/3570/3778/3949/5641/4008/4118/153562/4478/4645/51199/9180/5028/5144/5420/5584/5593/5727/89958/134549/6559/9123/23539/6573/6505/65010/10568/142680/6533/6541/9368/9351/133308/27347/23043/22846	49
FRY	TRUE	1			1	MF	GO:0005543	phospholipid binding	49/1284	451/20434	0.00013272	0.0192346	0.0173264	139285/219287/304/308/309/64411/9912/50807/51411/115004/137392/157807/8895/57699/1373/27071/163486/8411/2035/149371/64083/2934/3312/23566/4139/4240/4311/64005/54830/23178/5217/26207/26279/54477/79666/84069/5584/5724/10125/949/85477/124460/79856/51375/29091/6840/6857/23208/7006	49
CDHR2	TRUE	1			1	BP	GO:0006869	lipid transport	49/1284	461/20434	0.000224115	0.0265177	0.0238869	20/21/10257/225/2180/1645/8542/10550/57194/10396/51761/57198/79895/654/857/1376/80820/2058/5045/54762/2912/3685/3688/3949/51474/407039/4602/4915/114880/5305/26207/26279/123/5465/10650/5565/5727/949/6505/11001/11000/200931/28232/6616/8435/201305/134429/6857/161291	49
MGLL	TRUE	1			1	BP	GO:0046643	regulation of gamma-delta T cell activation	5/1284	11/20434	0.000326182	0.0311928	0.0280982	64127/9580/6659/6777/6932	5
TXK	TRUE	1			1	CC	GO:0032045	guanyl-nucleotide exchange factor complex	5/1284	13/20434	0.000817232	0.0495438	0.0446286	85442/5140/5906/25780/140775	5
TACR2	TRUE	1			1	MF	GO:0140333	glycerophospholipid flippase activity	5/1284	13/20434	0.000817232	0.0495438	0.0446286	21/57194/10396/51761/57198	5
SLC25A40	TRUE	1			1	BP	GO:0007159	leukocyte cell-cell adhesion	50/1284	365/20434	1.69589e-07	0.00032208	0.000290127	100/119/836/857/11126/941/942/11151/1378/10148/2113/2529/2796/64083/3077/11148/3142/3593/3552/51561/3676/3683/3688/3689/3695/3707/54900/3958/84695/4478/4602/64127/4907/55824/5063/5295/146850/26279/5465/5724/5880/6280/6404/6541/9306/9580/6659/6777/7037/57178	50
ADD2	TRUE	1			1	CC	GO:0005874	microtubule	52/1284	423/20434	2.77227e-06	0.00175939	0.00158484	259266/332/983/6249/7461/25999/79745/1393/1769/26052/1808/667/3619/152789/84056/3832/63971/146909/10749/55605/26153/24137/3800/90990/9903/54627/55201/4133/4134/9053/11043/23281/89796/4751/10783/51199/22981/9545/283349/4920/134549/220134/57606/6547/9751/6645/6840/55638/165186/22974/203068/27175	52
FNDC3B	TRUE	1			1	BP	GO:0051249	regulation of lymphocyte activation	52/1284	500/20434	0.000249636	0.0281082	0.0253196	100/196/836/857/11126/958/941/942/115004/116449/11151/1378/10148/2796/3077/11148/3142/3497/3500/3502/3503/3593/3552/51561/3707/54900/3958/84695/4208/4602/64127/55824/5063/10039/5295/146850/26279/639/5880/57630/6541/9306/9580/6659/6777/6932/7037/7128/9760/28526/677/57178	52
FSCN1	TRUE	1			1	CC	GO:0005925	focal adhesion	53/1284	416/20434	7.47844e-07	0.000936861	0.000843916	79026/308/309/57514/81873/824/857/4267/8895/1465/23191/4921/85458/667/30845/2195/2273/2317/2934/3312/10525/3611/3675/3676/3685/3688/3689/3695/3696/3728/8462/3927/51474/4008/4311/9902/4478/23022/10015/5829/5880/58480/9351/8773/6641/6645/9754/6840/7052/7145/7414/7739/7791	53
PAG1	TRUE	1			1	CC	GO:0030055	cell-substrate junction	53/1284	423/20434	1.25127e-06	0.000970567	0.000874278	79026/308/309/57514/81873/824/857/4267/8895/1465/23191/4921/85458/667/30845/2195/2273/2317/2934/3312/10525/3611/3675/3676/3685/3688/3689/3695/3696/3728/8462/3927/51474/4008/4311/9902/4478/23022/10015/5829/5880/58480/9351/8773/6641/6645/9754/6840/7052/7145/7414/7739/7791	53
PAK3	TRUE	1			1	CC	GO:0005911	cell-cell junction	54/1284	484/20434	3.00525e-05	0.0105546	0.00950752	79026/389813/154796/360/421/481/55971/57863/222256/25932/26047/11151/92359/1894/54566/2043/2195/55691/6624/2700/57493/286676/3728/3737/3937/11155/153562/54587/4804/26025/10015/64065/5295/200576/5311/144100/5420/79983/5584/5797/5829/89958/6331/134549/8773/29091/23336/11346/9414/54532/7414/65266/7533/7791	54
MAP2	TRUE	1			1	CC	GO:0015629	actin cytoskeleton	55/1284	500/20434	3.77281e-05	0.0110591	0.00996191	119/79026/154796/81873/50807/55971/51411/800/824/1073/25932/53405/1268/11151/23002/4921/160851/2317/6624/2934/3077/3611/3728/3927/11155/51474/4486/9788/10627/4642/64005/283446/4645/25924/23022/10015/5311/130271/79983/5829/5880/23433/58480/85477/55752/134549/9368/92521/23012/6840/11346/29767/7414/7739/7791	55
HOXA9	TRUE	1			1	BP	GO:0030033	microvillus assembly	6/1284	16/20434	0.000281817	0.0291553	0.0262628	6624/688/5420/5911/9368/23043	6
OSBPL6	TRUE	1			1	MF	GO:0140327	flippase activity	6/1284	16/20434	0.000281817	0.0291553	0.0262628	21/57194/10396/51761/57198/161291	6
TNS1	TRUE	1			1	MF	GO:0003779	actin binding	60/1284	439/20434	1.09393e-08	3.81837e-05	3.43955e-05	119/309/81873/55971/800/816/1234/1073/11151/7464/23191/23002/85458/667/2035/2059/121512/2317/114793/6624/257144/2934/3688/3778/3927/11155/51474/55201/4478/9788/4642/64005/283446/4645/25924/83988/64127/23022/5217/9749/130271/79983/26064/85477/134549/6641/6645/56907/23012/6840/23345/161176/11346/29767/7145/22846/7414/10810/7533/7739	60
CDC14A	TRUE	1			1	CC	GO:0035371	microtubule plus-end	7/1284	22/20434	0.000280935	0.0291553	0.0262628	6249/7461/25999/79745/667/146909/57606	7
CRYBG3	TRUE	1			1	BP	GO:0032528	microvillus organization	7/1284	24/20434	0.00051033	0.0414349	0.0373242	54825/6624/688/5420/5911/9368/23043	7
MID2	TRUE	1			1	CC	GO:0031528	microvillus membrane	7/1284	26/20434	0.000868395	0.0496907	0.0447609	54825/3685/4478/5420/949/6533/9368	7
CPOX	TRUE	1			1	MF	GO:0140326	ATPase-coupled intramembrane lipid transporter activity	8/1284	25/20434	9.80828e-05	0.0183108	0.0164942	20/21/57194/10396/51761/57198/79895/161291	8
DLGAP4	TRUE	1			1	BP	GO:0050901	leukocyte tethering or rolling	8/1284	30/20434	0.000400583	0.0367957	0.0331452	119/2529/64083/3676/3688/3695/5724/6404	8
TCF7	TRUE	1			1	BP	GO:0003382	epithelial cell morphogenesis	8/1284	31/20434	0.000510443	0.0414349	0.0373242	25932/80781/57493/4233/23022/79983/57111/340547	8
MEF2C	TRUE	1			1	CC	GO:0008305	integrin complex	8/1284	31/20434	0.000510443	0.0414349	0.0373242	3675/3676/3683/3685/3688/3689/3695/3696	8
CDC14B	TRUE	1			1	MF	GO:0140303	intramembrane lipid transporter activity	8/1284	33/20434	0.000803098	0.0495438	0.0446286	20/21/57194/10396/51761/57198/79895/161291	8
PCDHGA2	TRUE	1			1	CC	GO:0002102	podosome	9/1284	28/20434	3.44538e-05	0.0109328	0.00984818	50807/51411/6624/2934/23022/58480/85477/6840/7414	9
DLG3	TRUE	1			1	CC	GO:1990752	microtubule end	9/1284	32/20434	0.000111358	0.0183108	0.0164942	259266/6249/7461/25999/79745/667/146909/57606/6840	9
NFE2L1	TRUE	1			1	CC	GO:0098636	protein complex involved in cell adhesion	9/1284	36/20434	0.000297671	0.0296864	0.0267412	941/3675/3676/3683/3685/3688/3689/3695/3696	9
ERC1	TRUE	1
KAT6A	TRUE	1
FAT1	TRUE	1
ZNF213	TRUE	1
CPNE3	TRUE	1
NLK	TRUE	1
TMPRSS11E	TRUE	1
KLHL42	TRUE	1
DNMT3B	TRUE	1
TPX2	TRUE	1
DOCK9	TRUE	1
CPXM1	TRUE	1
PXN	TRUE	1
BIRC5	TRUE	1
KIF4A	TRUE	1
PUS7	TRUE	1
NRCAM	TRUE	1
IL5RA	TRUE	1
SEL1L3	TRUE	1
ESR1	TRUE	1
SNAP23	TRUE	1
RFFL	TRUE	1
DPYSL2	TRUE	1
TGFB2	TRUE	1
EPB41L4B	TRUE	1
TMEM38B	TRUE	1
IL11	TRUE	1
FKBP5	TRUE	1
HCN2	TRUE	1
ARVCF	TRUE	1
CRKL	TRUE	1
GGT1	TRUE	1
SLC35E4	TRUE	1
TOP3B	TRUE	1
SLC16A8	TRUE	1
MIOX	TRUE	1
APOBEC3H	TRUE	1
APOL1	TRUE	1
CSF2RB	TRUE	1
IL2RB	TRUE	1
KHNYN	TRUE	1
COCH	TRUE	1
NIN	TRUE	1
TMED8	TRUE	1
DAAM1	TRUE	1
LGMN	TRUE	1
DHRS7	TRUE	1
SLC8A3	TRUE	1
PRORP	TRUE	1
NINL	TRUE	1
CD40	TRUE	1
RPS10P5	TRUE	1
ANGPT4	TRUE	1
SNPH	TRUE	1
TLDC2	TRUE	1
PPP1R16B	TRUE	1
MYL12A	TRUE	1
VSIG1	TRUE	1
PSMD10	TRUE	1
STS	TRUE	1
PGRMC1	TRUE	1
UBL4A	TRUE	1
EEA1	TRUE	1
FGD1	TRUE	1
KLF8	TRUE	1
KLF5	TRUE	1
FGF9	TRUE	1
DGKH	TRUE	1
KATNAL1	TRUE	1
TSC22D1	TRUE	1
HSF4	TRUE	1
CORO1A	TRUE	1
N4BP1	TRUE	1
ARL2BP	TRUE	1
ZNF821	TRUE	1
SLC7A6	TRUE	1
PIEZO1	TRUE	1
CPPED1	TRUE	1
ATP8B4	TRUE	1
RHOV	TRUE	1
TRPA1	TRUE	1
ZC2HC1A	TRUE	1
NCALD	TRUE	1
KIR3DX1	TRUE	1
PDCD5	TRUE	1
PRX	TRUE	1
EBI3	TRUE	1
CLIP3	TRUE	1
BBC3	TRUE	1
GRIN2D	TRUE	1
ODAD1	TRUE	1
RAB3D	TRUE	1
DBP	TRUE	1
PBX4	TRUE	1
CDK6	TRUE	1
ITGB8	TRUE	1
CAV1	TRUE	1
MET	TRUE	1
HOXA1	TRUE	1
HOXA3	TRUE	1
HOXA5	TRUE	1
IQCE	TRUE	1
GRB10	TRUE	1
ANKMY2	TRUE	1
AHR	TRUE	1
CLIP2	TRUE	1
SLC1A1	TRUE	1
FSD1L	TRUE	1
CORO2A	TRUE	1
TLE4	TRUE	1
RAPGEF1	TRUE	1
NPDC1	TRUE	1
PTGDS	TRUE	1
ABCA2	TRUE	1
RASSF4	TRUE	1
BMPR1A	TRUE	1
SFXN3	TRUE	1
ZMIZ1	TRUE	1
PBLD	TRUE	1
RGS9	TRUE	1
SEPTIN4	TRUE	1
ENO3	TRUE	1
PEX12	TRUE	1
MLX	TRUE	1
DLX4	TRUE	1
SLC16A6	TRUE	1
FAM20A	TRUE	1
SLC9A3R1	TRUE	1
SLAIN2	TRUE	1
USP46	TRUE	1
CRACD	TRUE	1
CLNK	TRUE	1
JHY	TRUE	1
HSPA8	TRUE	1
EHD1	TRUE	1
TMEM109	TRUE	1
SLC35F2	TRUE	1
POU2AF1	TRUE	1
SELPLG	TRUE	1
BIN2	TRUE	1
IL23A	TRUE	1
ELK3	TRUE	1
WNT5B	TRUE	1
GPRC5D	TRUE	1
STX2	TRUE	1
AICDA	TRUE	1
RIC8B	TRUE	1
GCNT2	TRUE	1
ASF1A	TRUE	1
FAM184A	TRUE	1
RNGTT	TRUE	1
GABRR2	TRUE	1
NCOA7	TRUE	1
ULBP1	TRUE	1
STK38	TRUE	1
CILK1	TRUE	1
EYA4	TRUE	1
PERP	TRUE	1
SLC16A10	TRUE	1
PHACTR2	TRUE	1
TTK	TRUE	1
CLIC5	TRUE	1
ENPP5	TRUE	1
THBS4	TRUE	1
IL12B	TRUE	1
GOLPH3	TRUE	1
TARS1	TRUE	1
PDE4D	TRUE	1
SLC12A7	TRUE	1
TTC33	TRUE	1
CD86	TRUE	1
FGF12	TRUE	1
ECT2	TRUE	1
HHLA2	TRUE	1
C3orf52	TRUE	1
ATP6V1A	TRUE	1
ACVR2B	TRUE	1
SSR3	TRUE	1
IL1A	TRUE	1
PIKFYVE	TRUE	1
STEAP3	TRUE	1
TP53I3	TRUE	1
ACVR1	TRUE	1
TANC1	TRUE	1
ITGA4	TRUE	1
PCGF1	TRUE	1
CLIP4	TRUE	1
TLX2	TRUE	1
LOXL3	TRUE	1
PASK	TRUE	1
DCAF17	TRUE	1
QPCT	TRUE	1
PLCL1	TRUE	1
KYNU	TRUE	1
PLEK	TRUE	1
PCYOX1	TRUE	1
KISS1R	TRUE	1
GRIN3B	TRUE	1
EPHA4	TRUE	1
DHCR24	TRUE	1
MARK1	TRUE	1
ICMT	TRUE	1
ELAPOR1	TRUE	1
RAP1A	TRUE	1
HDAC1	TRUE	1
RNF19B	TRUE	1
RHOU	TRUE	1
DLEU2L	TRUE	1
C1orf21	TRUE	1
DNAJC6	TRUE	1
NCF2	TRUE	1
CRYZ	TRUE	1
CD58	TRUE	1
EXOC8	TRUE	1
BMP8B	TRUE	1
SIPA1L2	TRUE	1
CTBS	TRUE	1
PLA2G2D	TRUE	1
CD160	TRUE	1
RCAN3	TRUE	1
NEK2	TRUE	1
MTARC2	TRUE	1
NRP2	TRUE	1
KLF7	TRUE	1
B4GALT6	TRUE	1
CNR1	TRUE	1
TNFAIP3	TRUE	1
MYB	TRUE	1
SGK1	TRUE	1
PKD2	TRUE	1
RAB3GAP2	TRUE	1
KLF12	TRUE	1
CCND2	TRUE	1
SATB2	TRUE	1
TJP2	TRUE	1
PIGZ	TRUE	1
NEK6	TRUE	1
HSDL2	TRUE	1
PROX2	TRUE	1
RHOQ	TRUE	1
KLHL29	TRUE	1
DENND10	TRUE	1
KCNIP2	TRUE	1
LRP11	TRUE	1
ARAP3	TRUE	1
KIAA1217	TRUE	1
SOCS2	TRUE	1
TNFRSF8	TRUE	1
TRIM25	TRUE	1
SCPEP1	TRUE	1
NCAPH	TRUE	1
NAA50	TRUE	1
CD80	TRUE	1
GJA3	TRUE	1
ADGRB2	TRUE	1
TNFSF10	TRUE	1
ACVR2A	TRUE	1
POLK	TRUE	1
FLT3	TRUE	1
LAX1	TRUE	1
LDB3	TRUE	1
EEPD1	TRUE	1
RECK	TRUE	1
KIAA1549	TRUE	1
CALD1	TRUE	1
CDKN2C	TRUE	1
RASSF8	TRUE	1
BHLHE41	TRUE	1
SSPN	TRUE	1
HJURP	TRUE	1
COL10A1	TRUE	1
FAM199X	TRUE	1
TNFAIP6	TRUE	1
ACVR1C	TRUE	1
SLC12A4	TRUE	1
FAM210B	TRUE	1
ATP8A1	TRUE	1
POF1B	TRUE	1
TRERF1	TRUE	1
BTN1A1	TRUE	1
SERPINB6	TRUE	1
NQO2	TRUE	1
DNAH8	TRUE	1
TREM1	TRUE	1
SOX4	TRUE	1
CPNE5	TRUE	1
NRN1	TRUE	1
MYRF	TRUE	1
AHNAK	TRUE	1
RAP2A	TRUE	1
ABCC4	TRUE	1
SOX9	TRUE	1
SLC25A35	TRUE	1
SLC25A23	TRUE	1
LAMP5	TRUE	1
TMEM74B	TRUE	1
AMOT	TRUE	1
THRA	TRUE	1
NR1D1	TRUE	1
WNK4	TRUE	1
EVI2A	TRUE	1
HNRNPH2	TRUE	1
DYRK2	TRUE	1
FBXL16	TRUE	1
YWHAH	TRUE	1
MGAT3	TRUE	1
RAC2	TRUE	1
SPECC1	TRUE	1
CDHR3	TRUE	1
PODXL	TRUE	1
STRIP2	TRUE	1
IRF5	TRUE	1
TMOD2	TRUE	1
PALLD	TRUE	1
KIF1C	TRUE	1
BCL2L2	TRUE	1
MIS18BP1	TRUE	1
AANAT	TRUE	1
STARD8	TRUE	1
LDLR	TRUE	1
THEM6	TRUE	1
MAP1S	TRUE	1
CRB3	TRUE	1
MNX1	TRUE	1
ARHGEF16	TRUE	1
CLIP1	TRUE	1
PLXNA3	TRUE	1
SYNE1	TRUE	1
SLC6A6	TRUE	1
IL13RA1	TRUE	1
PIAS3	TRUE	1
PRKAB2	TRUE	1
LGALS3	TRUE	1
RAP1GAP2	TRUE	1
TBC1D14	TRUE	1
TRIM47	TRUE	1
SNAP25	TRUE	1
NES	TRUE	1
RAB25	TRUE	1
SYT11	TRUE	1
ACY3	TRUE	1
LPIN3	TRUE	1
PPP1R3D	TRUE	1
DMGDH	TRUE	1
ATP8A2	TRUE	1
MTUS2	TRUE	1
WASF3	TRUE	1
TMCC2	TRUE	1
RFXAP	TRUE	1
BEX1	TRUE	1
FAM104A	TRUE	1
PEBP4	TRUE	1
ADAMDEC1	TRUE	1
MBD2	TRUE	1
TSPAN2	TRUE	1
SPIRE1	TRUE	1
NAV1	TRUE	1
BIVM	TRUE	1
ERCC5	TRUE	1
ETS1	TRUE	1
PSAT1	TRUE	1
HRK	TRUE	1
BICDL1	TRUE	1
TRAFD1	TRUE	1
TMEM60	TRUE	1
MDFIC	TRUE	1
ANKRD6	TRUE	1
NT5E	TRUE	1
LCA5	TRUE	1
LMO2	TRUE	1
PRRG4	TRUE	1
MAP7	TRUE	1
STX11	TRUE	1
TEC	TRUE	1
CHST5	TRUE	1
KIAA0513	TRUE	1
FBXL8	TRUE	1
PCNX2	TRUE	1
EGLN1	TRUE	1
GLUL	TRUE	1
NPL	TRUE	1
NIBAN1	TRUE	1
GPR55	TRUE	1
CAB39	TRUE	1
PLXNC1	TRUE	1
FLNB	TRUE	1
TBC1D4	TRUE	1
LMO7	TRUE	1
SCRN1	TRUE	1
IGF2BP3	TRUE	1
MYO1G	TRUE	1
CIDEB	TRUE	1
BRIP1	TRUE	1
EPRS1	TRUE	1
HLX	TRUE	1
ECPAS	TRUE	1
RALGPS1	TRUE	1
ARPC5L	TRUE	1
ARHGEF39	TRUE	1
KIF13A	TRUE	1
TFAP2A	TRUE	1
KIAA0319	TRUE	1
VARS2	TRUE	1
CPEB2	TRUE	1
SLCO5A1	TRUE	1
ZNF280D	TRUE	1
GCHFR	TRUE	1
KIF11	TRUE	1
CALHM2	TRUE	1
CEP55	TRUE	1
TET1	TRUE	1
NAB1	TRUE	1
ITGAV	TRUE	1
MNS1	TRUE	1
PRKG2	TRUE	1
NAAA	TRUE	1
SEPTIN11	TRUE	1
CCNG2	TRUE	1
KIF21A	TRUE	1
FGD4	TRUE	1
ALG10	TRUE	1
SINHCAF	TRUE	1
RBP5	TRUE	1
LRIG3	TRUE	1
LGR5	TRUE	1
SLC7A1	TRUE	1
MAP3K12	TRUE	1
ITGB7	TRUE	1
RHOF	TRUE	1
SLAIN1	TRUE	1
TSSK4	TRUE	1
SLC27A2	TRUE	1
PIF1	TRUE	1
LMAN1L	TRUE	1
MFGE8	TRUE	1
FURIN	TRUE	1
CDR2	TRUE	1
NOL3	TRUE	1
KSR1	TRUE	1
PRELID3A	TRUE	1
MINK1	TRUE	1
PIK3R5	TRUE	1
SLC16A3	TRUE	1
PLPP2	TRUE	1
PRDM15	TRUE	1
GEMIN7	TRUE	1
CARM1	TRUE	1
PRKACB	TRUE	1
IGSF3	TRUE	1
CELSR2	TRUE	1
ATP1B1	TRUE	1
LYPLAL1	TRUE	1
ADAMTSL4	TRUE	1
RFX5	TRUE	1
OAZ3	TRUE	1
ATP8B2	TRUE	1
SLC27A3	TRUE	1
SNAP47	TRUE	1
ITPKB	TRUE	1
SOX13	TRUE	1
PLEKHA6	TRUE	1
GDF7	TRUE	1
ABHD1	TRUE	1
FAHD2B	TRUE	1
CDCA7	TRUE	1
FAM171B	TRUE	1
SPAG16	TRUE	1
VGLL4	TRUE	1
ARL6IP5	TRUE	1
ABHD10	TRUE	1
PLA1A	TRUE	1
ADPRH	TRUE	1
BOC	TRUE	1
MED12L	TRUE	1
ILDR1	TRUE	1
SLC26A1	TRUE	1
DDIT4L	TRUE	1
TIFA	TRUE	1
USP53	TRUE	1
SKP2	TRUE	1
OSMR	TRUE	1
PIK3R1	TRUE	1
CRHBP	TRUE	1
PAM	TRUE	1
MYLK4	TRUE	1
FAM217A	TRUE	1
TRIM7	TRUE	1
SCML4	TRUE	1
TIAM2	TRUE	1
TMEM181	TRUE	1
ARMT1	TRUE	1
CREB5	TRUE	1
ATXN7L1	TRUE	1
ZC3HAV1L	TRUE	1
LANCL3	TRUE	1
MSN	TRUE	1
CHST7	TRUE	1
GPR174	TRUE	1
ZNF711	TRUE	1
ZNF185	TRUE	1
CHRNA6	TRUE	1
GNRH1	TRUE	1
PXDNL	TRUE	1
DNAJC5B	TRUE	1
SYBU	TRUE	1
PLIN2	TRUE	1
CDKN2A	TRUE	1
NTRK2	TRUE	1
GSN	TRUE	1
MKI67	TRUE	1
LRRC4C	TRUE	1
HTR3B	TRUE	1
HYOU1	TRUE	1
INCENP	TRUE	1
ITGB1	TRUE	1
ARID5B	TRUE	1
LATS2	TRUE	1
LYPD6B	TRUE	1
CD226	TRUE	1
DIXDC1	TRUE	1
DLAT	TRUE	1
PIP4K2A	TRUE	1
PRSS53	TRUE	1
CSNK1G3	TRUE	1
FRMD4A	TRUE	1
EPS8	TRUE	1
TEX9	TRUE	1
RNF144A	TRUE	1
FLI1	TRUE	1
ACSL1	TRUE	1
DST	TRUE	1
GLT1D1	TRUE	1
RABGAP1L	TRUE	1
POU4F1	TRUE	1
PDE3B	TRUE	1
TCF7L1	TRUE	1
PLEKHH2	TRUE	1
RASGRP3	TRUE	1
HHEX	TRUE	1
ZNF117	TRUE	1
MARVELD2	TRUE	1
RAD17	TRUE	1
JAKMIP1	TRUE	1
BMP6	TRUE	1
RASSF3	TRUE	1
TMEM87B	TRUE	1
PTPRR	TRUE	1
ASAP1	TRUE	1
DGKE	TRUE	1
ANKH	TRUE	1
PITPNC1	TRUE	1
PRKCA	TRUE	1
UCHL1	TRUE	1
TNIK	TRUE	1
FAM167A	TRUE	1
SH3RF1	TRUE	1
CNTNAP3B	TRUE	1
SLFN13	TRUE	1
SKA1	TRUE	1
MARVELD1	TRUE	1
PDIA4	TRUE	1
PPARGC1B	TRUE	1
RAB39B	TRUE	1
MIDEAS	TRUE	1
CFAP70	TRUE	1
ADK	TRUE	1
KCNMA1	TRUE	1
DCK	TRUE	1
RWDD2B	TRUE	1
MAP3K7CL	TRUE	1
PHF6	TRUE	1
NODAL	TRUE	1
FBXO32	TRUE	1
MFSD14A	TRUE	1
BUB1B	TRUE	1
CPT2	TRUE	1
LRP8	TRUE	1
SSBP3	TRUE	1
TMED6	TRUE	1
PALM2AKAP2	TRUE	1
SNX22	TRUE	1
SLC34A2	TRUE	1
FMNL2	TRUE	1
PRXL2B	TRUE	1
TPRG1L	TRUE	1
CNNM4	TRUE	1
EYA3	TRUE	1
FAIM	TRUE	1
RNF207	TRUE	1
GPRASP2	TRUE	1
ZSCAN12	TRUE	1
EDA	TRUE	1
EPB41	TRUE	1
CSRP1	TRUE	1
CLIC6	TRUE	1
CBR3	TRUE	1
TUBBP5	TRUE	1
STARD9	TRUE	1
THEM4	TRUE	1
ISL2	TRUE	1
FAM131B	TRUE	1
ZYX	TRUE	1
ZBTB8A	TRUE	1
CPAMD8	TRUE	1
TMPRSS3	TRUE	1
CSTB	TRUE	1
ITGB2	TRUE	1
BRSK1	TRUE	1
MPZL3	TRUE	1
IL6R	TRUE	1
ANO10	TRUE	1
CCR5	TRUE	1
NBEAL2	TRUE	1
FBXO27	TRUE	1
COX7A1	TRUE	1
GRIN2C	TRUE	1
PRPSAP1	TRUE	1
CYGB	TRUE	1
ASB16	TRUE	1
SPC24	TRUE	1
SCIMP	TRUE	1
FGF11	TRUE	1
SPSB3	TRUE	1
KLHL21	TRUE	1
UBXN10	TRUE	1
MXRA8	TRUE	1
SNX7	TRUE	1
NTNG1	TRUE	1
FAM102B	TRUE	1
CADM3	TRUE	1
DDR2	TRUE	1
KLHDC9	TRUE	1
ATF3	TRUE	1
BPNT1	TRUE	1
C1orf115	TRUE	1
PKDCC	TRUE	1
CAPN2	TRUE	1
KIAA1841	TRUE	1
FRZB	TRUE	1
WDCP	TRUE	1
SLC16A14	TRUE	1
SGCB	TRUE	1
SGPP2	TRUE	1
BOLA3	TRUE	1
S100A9	TRUE	1
EIF4E3	TRUE	1
TRIM46	TRUE	1
PRKCI	TRUE	1
AIM2	TRUE	1
PPM1L	TRUE	1
CD200R1	TRUE	1
CADPS	TRUE	1
PRICKLE2	TRUE	1
CFAP20DC	TRUE	1
CCR1	TRUE	1
CAMK2N2	TRUE	1
TKT	TRUE	1
SLC51A	TRUE	1
SLC9B2	TRUE	1
MST1R	TRUE	1
GRM2	TRUE	1
DUSP7	TRUE	1
SAP30	TRUE	1
MAD2L1	TRUE	1
ANXA5	TRUE	1
RNF180	TRUE	1
STARD4	TRUE	1
PRRC1	TRUE	1
F2RL1	TRUE	1
GRPEL2	TRUE	1
CASP3	TRUE	1
CFAP97	TRUE	1
KLKB1	TRUE	1
SEPTIN8	TRUE	1
SHROOM1	TRUE	1
CGAS	TRUE	1
TXLNB	TRUE	1
SAMD3	TRUE	1
TMEM200A	TRUE	1
GALNT10	TRUE	1
RELL2	TRUE	1
USP49	TRUE	1
HEY1	TRUE	1
ADCY1	TRUE	1
OSR2	TRUE	1
TP53INP1	TRUE	1
MYORG	TRUE	1
NFIL3	TRUE	1
FBP1	TRUE	1
NLGN4Y	TRUE	1
HDX	TRUE	1
AQP3	TRUE	1
LRFN5	TRUE	1
CFL2	TRUE	1
GTF2A1	TRUE	1
MICU2	TRUE	1
CDX2	TRUE	1
AMER2	TRUE	1
FAAH2	TRUE	1
AK8	TRUE	1
RET	TRUE	1
BTNL9	TRUE	1
HSPA12A	TRUE	1
E2F7	TRUE	1
LARGE2	TRUE	1
SMCO2	TRUE	1
ILK	TRUE	1
RNF169	TRUE	1
WEE1	TRUE	1
BEX3	TRUE	1
PLEKHA7	TRUE	1
HTR3A	TRUE	1
RBPMS2	TRUE	1
NAV2	TRUE	1
ZBTB39	TRUE	1
EVA1C	TRUE	1
MBD6	TRUE	1
FAM102A	TRUE	1
NOD2	TRUE	1
SNX20	TRUE	1
MYO5B	TRUE	1
SMG8	TRUE	1
JSRP1	TRUE	1
DHRS13	TRUE	1
GPT	TRUE	1
KIFC2	TRUE	1
SOAT2	TRUE	1
ABCA3	TRUE	1
TTC39C	TRUE	1
KIF5C	TRUE	1
MGAT2	TRUE	1
BMI1	TRUE	1
TAP1	TRUE	1
HR	TRUE	1
TXNDC2	TRUE	1
CNNM3	TRUE	1
SNTB2	TRUE	1
SLC35G2	TRUE	1
STXBP6	TRUE	1
ROR2	TRUE	1
PARM1	TRUE	1
ATF5	TRUE	1
CCDC126	TRUE	1
KCNAB1	TRUE	1
PTAFR	TRUE	1
CLIC4	TRUE	1
PCBP1	TRUE	1
CKAP2L	TRUE	1
ROBO1	TRUE	1
P2RY1	TRUE	1
TOR1AIP2	TRUE	1
IFFO2	TRUE	1
TMEM154	TRUE	1
MYRIP	TRUE	1
GPR25	TRUE	1
UBE2E1	TRUE	1
PDCD6IP	TRUE	1
CDK1	TRUE	1
TCAF2	TRUE	1
SLC30A1	TRUE	1
SMAGP	TRUE	1
SOCS6	TRUE	1
SDR16C5	TRUE	1
MTSS1	TRUE	1
NUDT6	TRUE	1
PDGFD	TRUE	1
INSR	TRUE	1
KCNMB3	TRUE	1
RLN3	TRUE	1
LRG1	TRUE	1
SHCBP1	TRUE	1
HOPX	TRUE	1
PPID	TRUE	1
LPAR3	TRUE	1
OTP	TRUE	1
SPSB1	TRUE	1
S100Z	TRUE	1
ATF7IP	TRUE	1
KNDC1	TRUE	1
FBXL14	TRUE	1
RRM2	TRUE	1
ZNF217	TRUE	1
SYNPO	TRUE	1
MAL	TRUE	1
KLF11	TRUE	1
SNTB1	TRUE	1
MBOAT1	TRUE	1
ZNF24	TRUE	1
MANEA	TRUE	1
RAB40A	TRUE	1
CARNS1	TRUE	1
RASGRP1	TRUE	1
KLHL6	TRUE	1
SMPDL3A	TRUE	1
SLFN11	TRUE	1
RAB37	TRUE	1
RARG	TRUE	1
HPSE	TRUE	1
CYSLTR1	TRUE	1
ABCD2	TRUE	1
VANGL1	TRUE	1
GLRX	TRUE	1
MMRN2	TRUE	1
SMARCC1	TRUE	1
PTPRM	TRUE	1
NUDT4	TRUE	1
SLC19A1	TRUE	1
HEG1	TRUE	1
STAT5B	TRUE	1
JUP	TRUE	1
MARCHF10	TRUE	1
GOLIM4	TRUE	1
GNG5	TRUE	1
FAM3C2P	TRUE	1
C9orf131	TRUE	1
CYB561D1	TRUE	1
ZNF80	TRUE	1
TNK1	TRUE	1
C12orf76	TRUE	1
CNTNAP2	TRUE	1
GCSAM	TRUE	1
MYO1H	TRUE	1
IQCK	TRUE	1
FGFBP3	TRUE	1
NR1D2	TRUE	1
FAM241A	TRUE	1
METTL15P1	TRUE	1
VCPIP1	TRUE	1
YPEL2	TRUE	1
CTDSP2	TRUE	1
GPR152	TRUE	1
RMI2	TRUE	1
FAM172BP	TRUE	1
PLEKHF2	TRUE	1
LRRN1	TRUE	1
MBLAC2	TRUE	1
CRYBG2	TRUE	1
SYNE3	TRUE	1
LPCAT4	TRUE	1
SLCO3A1	TRUE	1
B3GNT5	TRUE	1
LMNB2	TRUE	1
MYO1D	TRUE	1
ZNF285B	TRUE	1
GRIN1	TRUE	1
C8G	TRUE	1
SMCR8	TRUE	1
MTX3	TRUE	1
ACER2	TRUE	1
PHETA2	TRUE	1
ZBTB34	TRUE	1
NAP1L4P1	TRUE	1
CLVS1	TRUE	1
KCNA3	TRUE	1
KCNA2	TRUE	1
ZBTB38	TRUE	1
ACOT4	TRUE	1
ZBED2	TRUE	1
SAMD12	TRUE	1
HASPIN	TRUE	1
PCDHB9	TRUE	1
DPY19L2	TRUE	1
GPR150	TRUE	1
LRRC75B	TRUE	1
GRAMD1C	TRUE	1
SHISA3	TRUE	1
NT5DC1	TRUE	1
KLHL11	TRUE	1
KCTD12	TRUE	1
GP5	TRUE	1
FAM219B	TRUE	1
MRFAP1L1	TRUE	1
NSA2P3	TRUE	1
TMTC2	TRUE	1
GGN	TRUE	1
LBX2	TRUE	1
ARL14	TRUE	1
APOBEC3B	TRUE	1
AKAP5	TRUE	1
PHC1P1	TRUE	1
LINC00652	TRUE	1
ZADH2	TRUE	1
ACTA2-AS1	TRUE	1
FGD6	TRUE	1
TIGD2	TRUE	1
MCFD2	TRUE	1
GAS1	TRUE	1
BHLHA15	TRUE	1
C9orf139	TRUE	1
FUT7	TRUE	1
MB21D2	TRUE	1
GSX2	TRUE	1
ZNF594	TRUE	1
ST20	TRUE	1
SLC25A42	TRUE	1
MUC16	TRUE	1
ZNF322	TRUE	1
LRRC75A	TRUE	1
ZBTB2	TRUE	1
P2RY13	TRUE	1
PLAG1	TRUE	1
MACIR	TRUE	1
AMIGO1	TRUE	1
CELF2-AS1	TRUE	1
RFX7	TRUE	1
ADO	TRUE	1
TMEM30B	TRUE	1
SYNM	TRUE	1
AP1S2	TRUE	1
CACNB4	TRUE	1
TRAPPC6B	TRUE	1
TSHZ2	TRUE	1
CEP97	TRUE	1
SPNS3	TRUE	1
PAQR7	TRUE	1
COL18A1	TRUE	1
GLUD2	TRUE	1
SPATA13	TRUE	1
PYCR1	TRUE	1
TPM3P8	TRUE	1
AFMID	TRUE	1
LINC01547	TRUE	1
SPDYE4	TRUE	1
MEX3B	TRUE	1
CCR4	TRUE	1
SCN5A	TRUE	1
KCNH8	TRUE	1
PP2D1	TRUE	1
KCNQ3	TRUE	1
ZDHHC23	TRUE	1
BEX5	TRUE	1
XPOT	TRUE	1
STING1	TRUE	1
NELL2	TRUE	1
CDCA2	TRUE	1
OR7E14P	TRUE	1
AMER1	TRUE	1
RBM43	TRUE	1
F8	TRUE	1
MANEAL	TRUE	1
MIXL1	TRUE	1
LRRC37B	TRUE	1
NOMO2	TRUE	1
GP1BA	TRUE	1
MAPK11	TRUE	1
LSAMP	TRUE	1
SP1	TRUE	1
INKA1	TRUE	1
ZFP36L1	TRUE	1
SNAI3	TRUE	1
CXorf38	TRUE	1
EVI2B	TRUE	1
PTCH1	TRUE	1
RTN4RL1	TRUE	1
CALHM1	TRUE	1
ZNF267	TRUE	1
RASA3	TRUE	1
TAL2	TRUE	1
KIF18B	TRUE	1
ZNRF1	TRUE	1
SAPCD2	TRUE	1
MTARC1	TRUE	1
NAP1L3	TRUE	1
NAP1L2	TRUE	1
SEPTIN10	TRUE	1
SPATC1	TRUE	1
HPDL	TRUE	1
SPIN4	TRUE	1
VSIG10L	TRUE	1
PDZD7	TRUE	1
PPARA	TRUE	1
TEAD1	TRUE	1
AKR1C1	TRUE	1
FNBP1	TRUE	1
EPOR	TRUE	1
PLEKHG7	TRUE	1
POTEG	TRUE	1
PLEKHN1	TRUE	1
VMAC	TRUE	1
EZHIP	TRUE	1
C2orf88	TRUE	1
KBTBD12	TRUE	1
SOWAHD	TRUE	1
MAPK12	TRUE	1
CIBAR1	TRUE	1
GPAT2P2	TRUE	1
JAKMIP3	TRUE	1
CERKL	TRUE	1
CCDC9B	TRUE	1
H1-9P	TRUE	1
TMEM120B	TRUE	1
USP32P1	TRUE	1
ANKRD34B	TRUE	1
LINC00994	TRUE	1
NUGGC	TRUE	1
LINC00943	TRUE	1
ALKAL2	TRUE	1
TOGARAM2	TRUE	1
USP32P3	TRUE	1
KIAA0895L	TRUE	1
COLCA1	TRUE	1
ZNF681	TRUE	1
TUBB	TRUE	1
INCA1	TRUE	1
THEM5	TRUE	1
ESRRG	TRUE	1
SULT1A1	TRUE	1
MME	TRUE	1
SLC30A10	TRUE	1
TLR7	TRUE	1
LINC00173	TRUE	1
ZSCAN16	TRUE	1
ADA	TRUE	1
CBWD3	TRUE	1
H2BU1	TRUE	1
ANXA6	TRUE	1
ZNF441	TRUE	1
SND1	TRUE	1
SULT1A2	TRUE	1
NOL4L	TRUE	1
SVIL	TRUE	1
GSTK1	TRUE	1
STMN3	TRUE	1
COL4A6	TRUE	1
HOXA4	TRUE	1
CR1L	TRUE	1
S100A10	TRUE	1
STPG3	TRUE	1
SGTB	TRUE	1
MDS2	TRUE	1
UGT2B17	TRUE	1
ERO1A	TRUE	1
DNM3	TRUE	1
KEL	TRUE	1
POTEH	TRUE	1
ZBTB14	TRUE	1
NUP62CL	TRUE	1
SOWAHC	TRUE	1
ZNF770	TRUE	1
TFDP1	TRUE	1
CACNA1E	TRUE	1
SLC34A3	TRUE	1
KLHL9	TRUE	1
STK39	TRUE	1
SSBP3-AS1	TRUE	1
CD247	TRUE	1
CHAMP1	TRUE	1
ARHGAP11A	TRUE	1
UBE2J1	TRUE	1
TOX	TRUE	1
TSEN15	TRUE	1
ITPRIPL1	TRUE	1
POU3F3	TRUE	1
DCLRE1A	TRUE	1
CCDC167	TRUE	1
TGM2	TRUE	1
RNU6-451P	TRUE	1
SNORD1B	TRUE	1
SNORA16B	TRUE	1
Y_RNA	TRUE	1
CAPN8	TRUE	1
CR1	TRUE	1
GPR52	TRUE	1
TMEM244	TRUE	1
ATP1A1-AS1	TRUE	1
ZYG11A	TRUE	1
LINC02520	TRUE	1
NHSL2	TRUE	1
HSPA1L	TRUE	1
VARS1	TRUE	1
VWA7	TRUE	1
ACOXL-AS1	TRUE	1
PCDHGA1	TRUE	1
PKHD1L1	TRUE	1
CCNI2	TRUE	1
C4orf46	TRUE	1
RGL3	TRUE	1
DPF3	TRUE	1
MANSC4	TRUE	1
ITPRIPL2	TRUE	1
PKD1P4	TRUE	1
KRTAP5-1	TRUE	1
IFITM5	TRUE	1
GOLGA8O	TRUE	1
ATP10A	TRUE	1
DUXAP8	TRUE	1
SNORA22	TRUE	1
RNU6-418P	TRUE	1
SNORA5A	TRUE	1
RNU5A-6P	TRUE	1
RNU6-675P	TRUE	1
SNORD59A	TRUE	1
SNORA15B-1	TRUE	1
RNU6-658P	TRUE	1
MIR647	TRUE	1
MIR593	TRUE	1
MIR573	TRUE	1
MIR33A	TRUE	1
MIR616	TRUE	1
STK38L	TRUE	1
IGKJ5	TRUE	1
IGKJ4	TRUE	1
IGKJ3	TRUE	1
IGKV3D-20	TRUE	1
IGLV6-57	TRUE	1
IGLV1-40	TRUE	1
IGLV1-36	TRUE	1
IGLV3-25	TRUE	1
IGLV3-21	TRUE	1
IGLV3-10	TRUE	1
TRDC	TRUE	1
IGHE	TRUE	1
IGHG4	TRUE	1
IGHG1	TRUE	1
IGHG3	TRUE	1
IGHJ6	TRUE	1
IGHD6-13	TRUE	1
IGHD5-5	TRUE	1
MAP10	TRUE	1
AURKAP1	TRUE	1
DENND1B	TRUE	1
ACKR1	TRUE	1
SCYL2P1	TRUE	1
ELK2AP	TRUE	1
TRIM59	TRUE	1
CYCSP19	TRUE	1
DNAJC9	TRUE	1
NCKIPSD	TRUE	1
ATP6V1G2	TRUE	1
TMX2P1	TRUE	1
LTB4R2	TRUE	1
C17orf67	TRUE	1
CAPN14	TRUE	1
DDX12P	TRUE	1
CBWD6	TRUE	1
FAM166B	TRUE	1
BASP1-AS1	TRUE	1
UBE2QL1	TRUE	1
GRK6P1	TRUE	1
TNFRSF25	TRUE	1
SLC35E2A	TRUE	1
ATAD3C	TRUE	1
LY86-AS1	TRUE	1
ANKRD18EP	TRUE	1
KRT8P43	TRUE	1
TATDN2P2	TRUE	1
RNASEK	TRUE	1
PPP1R3G	TRUE	1
ZSCAN12P1	TRUE	1
ASS1P1	TRUE	1
MTMR9LP	TRUE	1
C2orf16	TRUE	1
HMSD	TRUE	1
POTEM	TRUE	1
RPS10P7	TRUE	1
VN1R42P	TRUE	1
IGKV3D-15	TRUE	1
LINC00539	TRUE	1
SMIM13	TRUE	1
EIF4BP3	TRUE	1
LINC01754	TRUE	1
SVIL-AS1	TRUE	1
ETV7-AS1	TRUE	1
EIF4BP7	TRUE	1
LINC00237	TRUE	1
DUXAP9	TRUE	1
PSLNR	TRUE	1
C2CD4D	TRUE	1
SLC26A6	TRUE	1
MIAT	TRUE	1
RIMKLBP2	TRUE	1
ELFN1	TRUE	1
KCNIP2-AS1	TRUE	1
MEMO1P1	TRUE	1
AHCTF1P1	TRUE	1
LINC01811	TRUE	1
TMEM256P2	TRUE	1
LINC02611	TRUE	1
LINC01203	TRUE	1
FKBP14-AS1	TRUE	1
ITGB2-AS1	TRUE	1
EPS15-AS1	TRUE	1
NSA2P5	TRUE	1
IGHJ1P	TRUE	1
MROCKI	TRUE	1
SOCS5P4	TRUE	1
LYPLAL1-DT	TRUE	1
MELTF-AS1	TRUE	1
LINC01320	TRUE	1
IGKV3D-7	TRUE	1
LYPLAL1-AS1	TRUE	1
CCDC183-AS1	TRUE	1
PMS2P12	TRUE	1
NLGN4Y-AS1	TRUE	1
AKR7A2P1	TRUE	1
VIM-AS1	TRUE	1
MYOSLID	TRUE	1
MIR194-2HG	TRUE	1
RRN3P4	TRUE	1
ATXN1-AS1	TRUE	1
TFAP2A-AS1	TRUE	1
ATP5MC2P3	TRUE	1
LIMD1-AS1	TRUE	1
LINC01507	TRUE	1
HNRNPA1P68	TRUE	1
DSTNP1	TRUE	1
THBS3-AS1	TRUE	1
KIF5C-AS1	TRUE	1
IGKV1OR2-108	TRUE	1
MTHFD1P1	TRUE	1
PPP1R2B	TRUE	1
ANXA2P2	TRUE	1
IMPDH1P10	TRUE	1
RPS15AP12	TRUE	1
LINC02181	TRUE	1
AJM1	TRUE	1
RPL37A-DT	TRUE	1
KMT5AP2	TRUE	1
IGHD4-11	TRUE	1
RPS12P3	TRUE	1
DUX4L50	TRUE	1
MTCO1P51	TRUE	1
HDAC1P2	TRUE	1
LINC01399	TRUE	1
HMGA1P8	TRUE	1
RNF224	TRUE	1
SSBL3P1	TRUE	1
LINC00472	TRUE	1
IATPR	TRUE	1
RAD1P2	TRUE	1
PHBP5	TRUE	1
LINC01137	TRUE	1
IGHD4-4	TRUE	1
LINC01694	TRUE	1
KRTAP5-AS1	TRUE	1
IGKV3OR2-268	TRUE	1
BCAS2P2	TRUE	1
LINC01914	TRUE	1
CCDC188	TRUE	1
C2CD4D-AS1	TRUE	1
LINC01934	TRUE	1
ATP5PDP4	TRUE	1
SHISA8	TRUE	1
C19orf81	TRUE	1
C12orf75	TRUE	1
MSC-AS1	TRUE	1
LINC01102	TRUE	1
SAPCD1-AS1	TRUE	1
RPL7AP53	TRUE	1
LINC02889	TRUE	1
SLFN14	TRUE	1
UBE2L5	TRUE	1
KCNMA1-AS1	TRUE	1
GPS2P1	TRUE	1
LINC01424	TRUE	1
NPAP1P4	TRUE	1
UST-AS2	TRUE	1
EHMT2-AS1	TRUE	1
IGHJ3P	TRUE	1
B3GNT9	TRUE	1
ZBTB40-IT1	TRUE	1
LINC01732	TRUE	1
CDC42P6	TRUE	1
CDK2AP2P2	TRUE	1
PYY2	TRUE	1
FRY-AS1	TRUE	1
LINC01410	TRUE	1
LINC00426	TRUE	1
MAP3K20-AS1	TRUE	1
UBE2V2P3	TRUE	1
OR7E7P	TRUE	1
TXNDC5	TRUE	1
ITIH4-AS1	TRUE	1
IGKV1D-33	TRUE	1
PCDHGC3	TRUE	1
LRRFIP1P1	TRUE	1
RPL35AP14	TRUE	1
PCDHGC5	TRUE	1
PLCXD2	TRUE	1
ARHGAP31-AS1	TRUE	1
CA15P1	TRUE	1
PCDHGC4	TRUE	1
IGHJ5	TRUE	1
IGKV2D-28	TRUE	1
RTL5	TRUE	1
GLYCTK-AS1	TRUE	1
RPS26P21	TRUE	1
IGKV1-12	TRUE	1
KCTD7	TRUE	1
MRPS31P5	TRUE	1
LINC00880	TRUE	1
DUBR	TRUE	1
RPS24P17	TRUE	1
RPL9P33	TRUE	1
FLNB-AS1	TRUE	1
RPL34P22	TRUE	1
DUXAP10	TRUE	1
RN7SL145P	TRUE	1
LINC02086	TRUE	1
NADK2-AS1	TRUE	1
MEF2C-AS2	TRUE	1
NUDT16L2P	TRUE	1
PRR7-AS1	TRUE	1
CACNA1C-AS1	TRUE	1
PICART1	TRUE	1
STARD4-AS1	TRUE	1
SOCS2-AS1	TRUE	1
CARS1-AS1	TRUE	1
MARS2	TRUE	1
SMURF2P1	TRUE	1
CCNL2P1	TRUE	1
WHAMMP2	TRUE	1
PCDHGB8P	TRUE	1
LINC01962	TRUE	1
USP46-DT	TRUE	1
TNFSF12-TNFSF13	TRUE	1
SUDS3P1	TRUE	1
PARM1-AS1	TRUE	1
LINC02495	TRUE	1
GBA3	TRUE	1
MTND4P9	TRUE	1
RHOQ-AS1	TRUE	1
MRPS31P4	TRUE	1
TRMT9B	TRUE	1
TMEM30BP1	TRUE	1
LINC02384	TRUE	1
LINC01301	TRUE	1
FOXD1	TRUE	1
IGKV1D-39	TRUE	1
NIFKP7	TRUE	1
Y_RNA	TRUE	1
RNU6-638P	TRUE	1
RNU6-1069P	TRUE	1
RNA5SP82	TRUE	1
RNA5SP449	TRUE	1
PCDHGA12	TRUE	1
HOXA10	TRUE	1
LINC01845	TRUE	1
PCDHGB6	TRUE	1
PCDHGA5	TRUE	1
MIR3142HG	TRUE	1
PCDHGA7	TRUE	1
TAGLN2P1	TRUE	1
IGHEP1	TRUE	1
IGHV1-14	TRUE	1
PCDHGA6	TRUE	1
PCDHGA8	TRUE	1
PCDHGA10	TRUE	1
PCDHGA11	TRUE	1
PCDHGB2	TRUE	1
PCDHGB4	TRUE	1
PCDHGB7	TRUE	1
PCDHGA3	TRUE	1
IGHV4-55	TRUE	1
CHKB-CPT1B	TRUE	1
SENCR	TRUE	1
NAP1L1P1	TRUE	1
RAP1BL	TRUE	1
MORF4L1P3	TRUE	1
NASPP1	TRUE	1
UVRAG-DT	TRUE	1
RAB44	TRUE	1
IFNG-AS1	TRUE	1
LINC01479	TRUE	1
LINC02824	TRUE	1
LINC00944	TRUE	1
ODC1-DT	TRUE	1
NACAP8	TRUE	1
LINC02413	TRUE	1
GALNT4	TRUE	1
FNBP1P1	TRUE	1
LINC02416	TRUE	1
C17orf49	TRUE	1
IFITM3P6	TRUE	1
BCL2L2-PABPN1	TRUE	1
SRP54-AS1	TRUE	1
CAP2P1	TRUE	1
CYCSP38	TRUE	1
IQCH-AS1	TRUE	1
LCMT1-AS2	TRUE	1
LINC02240	TRUE	1
LINC02562	TRUE	1
COX6CP1	TRUE	1
HEXA-AS1	TRUE	1
VPS39-DT	TRUE	1
TMEM178B	TRUE	1
ATP2C2-AS1	TRUE	1
VPS9D1-AS1	TRUE	1
TMEM249	TRUE	1
CLCA4-AS1	TRUE	1
MFSD1P1	TRUE	1
ZNF594-DT	TRUE	1
PCDHGA9	TRUE	1
PCDHGB3	TRUE	1
PCDHGA4	TRUE	1
LINC01979	TRUE	1
CAMTA2-AS1	TRUE	1
RSL1D1-DT	TRUE	1
MIR548AN	TRUE	1
LINC00672	TRUE	1
MIR5685	TRUE	1
KRT8P34	TRUE	1
TTC39C-AS1	TRUE	1
SNORD53B	TRUE	1
FSBP	TRUE	1
TXNIP	TRUE	1
PIK3R5-DT	TRUE	1
CBX3P2	TRUE	1
HELZ-AS1	TRUE	1
TBC1D29P	TRUE	1
E2F3P1	TRUE	1
PHF5CP	TRUE	1
GEMIN7-AS1	TRUE	1
TAF5LP1	TRUE	1
NUDT19-DT	TRUE	1
LINC01801	TRUE	1
VSIG10L-AS1	TRUE	1
ARL14EPL	TRUE	1
SIGLEC5	TRUE	1
ITGB1P1	TRUE	1
ERVV-1	TRUE	1
PLEKHA3P1	TRUE	1
CCNYL6	TRUE	1
PPP2CA-DT	TRUE	1
PHACTR2P1	TRUE	1
HEATR9	TRUE	1
COPS5P2	TRUE	1
SNX2P1	TRUE	1
SRGAP2D	TRUE	1
TLCD4-RWDD3	TRUE	1
ITGB8-AS1	TRUE	1
SRXN1	TRUE	1
HTATSF1P2	TRUE	1
MMP28	TRUE	1
LIX1L	TRUE	1
PDCD6IP-DT	TRUE	1
MAN2A1-DT	TRUE	1
BCAN-AS1	TRUE	1
AFAP1-AS1	TRUE	1
SAP30-DT	TRUE	1
ATP6V1FNB	TRUE	1
FAM106A	TRUE	1
MICE	TRUE	1
MIR6075	TRUE	1
CYFIP1	TRUE	1
Metazoa_SRP	TRUE	1
MIR6774	TRUE	1
HERC2P7	TRUE	1
LINC01297	TRUE	1
MIR6750	TRUE	1
Metazoa_SRP	TRUE	1
PDE4DIPP2	TRUE	1
MIR4734	TRUE	1
PTGER4P2-CDK2AP2P2	TRUE	1
STPG3-AS1	TRUE	1
MIR4477A	TRUE	1
ORAI1	TRUE	1
WHAMMP3	TRUE	1
PIK3R6	TRUE	1
PCDHGB9P	TRUE	1
PCDHGB5	TRUE	1
PADI6	TRUE	1
F8A3	TRUE	1
ATP5F1AP10	TRUE	1
CEBPB-AS1	TRUE	1
TRAC	TRUE	1
Metazoa_SRP	TRUE	1
MIR6731	TRUE	1
TSC22D1-AS1	TRUE	1
U4	TRUE	1
TMEM191B	TRUE	1
EPB41L4A-DT	TRUE	1
LINC01451	TRUE	1
PLAC4	TRUE	1
FRG1KP	TRUE	1
PAGR1	TRUE	1
SAMD12-AS1	TRUE	1
TCAF2C	TRUE	1
CERNA2	TRUE	1
RCAN3AS	TRUE	1

## Sheet: Cluster B
mRNA Cluster B
external_gene_name	rna_sig	cluster		Cluster	ONTOLOGY	ID	Description	GeneRatio	BgRatio	pvalue	p.adjust	qvalue	geneID	Count
FGR	TRUE	2		2	MF	GO:0034987	immunoglobulin receptor binding	35/1088	72/20434	9.97254e-26	4.80678e-22	4.72924e-22	2268/3495/28468/28467/28473/28464/28461/102723169/28455/28457/28454/28450/28449/28448/28445/28444/28442/28439/28434/28426/28424/28423/28420/28414/28412/28409/28400/28396/28395/28394/28401/28392/28391/28388/100423062	35
SEMA3F	TRUE	2		2	BP	GO:0050853	B cell receptor signaling pathway	45/1088	127/20434	1.57393e-25	4.80678e-22	4.72924e-22	933/952/2213/115352/3495/28468/28467/28473/28464/28461/102723169/28455/28457/28454/28450/28449/28448/28445/28444/28442/28439/28434/28426/28424/28423/28420/28414/28412/28409/28400/28396/28395/28394/28401/28392/28391/28388/100423062/150372/5079/59338/23180/861/26228/10451	45
HS3ST1	TRUE	2		2	CC	GO:0042571	immunoglobulin complex, circulating	34/1088	70/20434	5.14763e-25	1.04806e-21	1.03115e-21	3495/28468/28467/28473/28464/28461/102723169/28455/28457/28454/28450/28449/28448/28445/28444/28442/28439/28434/28426/28424/28423/28420/28414/28412/28409/28400/28396/28395/28394/28401/28392/28391/28388/100423062	34
MAD1L1	TRUE	2		2	BP	GO:0050871	positive regulation of B cell activation	44/1088	143/20434	3.7532e-22	5.73113e-19	5.63869e-19	604/683/952/115352/56941/3495/28468/28467/28473/28464/28461/102723169/28455/28457/28454/28450/28449/28448/28445/28444/28442/28439/28434/28426/28424/28423/28420/28414/28412/28409/28400/28396/28395/28394/28401/28392/28391/28388/100423062/3569/8660/84787/149840/10451	44
DBNDD1	TRUE	2		2	BP	GO:0006910	phagocytosis, recognition	35/1088	91/20434	1.60216e-21	1.9572e-18	1.92563e-18	725/3495/28468/28467/28473/28464/28461/102723169/28455/28457/28454/28450/28449/28448/28445/28444/28442/28439/28434/28426/28424/28423/28420/28414/28412/28409/28400/28396/28395/28394/28401/28392/28391/28388/100423062	35
CD38	TRUE	2		2	BP	GO:0002455	humoral immune response mediated by circulating immunoglobulin	43/1088	149/20434	1.8052e-20	1.74665e-17	1.71848e-17	725/1604/1380/2208/2213/2302/3495/28468/28467/28473/28464/28461/102723169/28455/28457/28454/28450/28449/28448/28445/28444/28442/28439/28434/28426/28424/28423/28420/28414/28412/28409/28400/28396/28395/28394/28401/28392/28391/28388/100423062/28809/28797/28791	43
PDK4	TRUE	2		2	BP	GO:0050864	regulation of B cell activation	48/1088	186/20434	2.00173e-20	1.74665e-17	1.71848e-17	604/683/933/952/2213/115352/2302/56941/3495/28468/28467/28473/28464/28461/102723169/28455/28457/28454/28450/28449/28448/28445/28444/28442/28439/28434/28426/28424/28423/28420/28414/28412/28409/28400/28396/28395/28394/28401/28392/28391/28388/100423062/3569/8660/84787/150372/149840/10451	48
ABCB4	TRUE	2		2	BP	GO:0006958	complement activation, classical pathway	40/1088	134/20434	1.00639e-19	7.68379e-17	7.55985e-17	725/1604/1380/3495/28468/28467/28473/28464/28461/102723169/28455/28457/28454/28450/28449/28448/28445/28444/28442/28439/28434/28426/28424/28423/28420/28414/28412/28409/28400/28396/28395/28394/28401/28392/28391/28388/100423062/28809/28797/28791	40
TBXA2R	TRUE	2		2	BP	GO:0006911	phagocytosis, engulfment	37/1088	119/20434	5.17879e-19	3.51467e-16	3.45798e-16	2213/3495/28468/28467/28473/28464/28461/102723169/28455/28457/28454/28450/28449/28448/28445/28444/28442/28439/28434/28426/28424/28423/28420/28414/28412/28409/28400/28396/28395/28394/28401/28392/28391/28388/100423062/9886/26228	37
GAS7	TRUE	2		2	CC	GO:0019814	immunoglobulin complex	42/1088	157/20434	1.14712e-18	7.00658e-16	6.89356e-16	3495/28468/28467/28473/28464/28461/102723169/28455/28457/28454/28450/28449/28448/28445/28444/28442/28439/28434/28426/28424/28423/28420/28414/28412/28409/28400/28396/28395/28394/28401/28392/28391/28388/28942/28891/28904/100423062/28821/28809/28797/28791/28785	42
MATK	TRUE	2		2	BP	GO:0016064	immunoglobulin mediated immune response	49/1088	216/20434	2.82893e-18	1.57083e-15	1.54549e-15	604/725/1604/1380/2208/2213/2302/56941/3495/28468/28467/28473/28464/28461/102723169/28455/28457/28454/28450/28449/28448/28445/28444/28442/28439/28434/28426/28424/28423/28420/28414/28412/28409/28400/28396/28395/28394/28401/28392/28391/28388/100423062/28809/28797/28791/3566/84787/3981/149840	49
SCN4A	TRUE	2		2	BP	GO:0019724	B cell mediated immunity	49/1088	219/20434	5.20377e-18	2.64872e-15	2.60599e-15	604/725/1604/1380/2208/2213/2302/56941/3495/28468/28467/28473/28464/28461/102723169/28455/28457/28454/28450/28449/28448/28445/28444/28442/28439/28434/28426/28424/28423/28420/28414/28412/28409/28400/28396/28395/28394/28401/28392/28391/28388/100423062/28809/28797/28791/3566/84787/3981/149840	49
SELE	TRUE	2		2	BP	GO:0099024	plasma membrane invagination	37/1088	128/20434	7.92358e-18	3.72286e-15	3.66281e-15	2213/3495/28468/28467/28473/28464/28461/102723169/28455/28457/28454/28450/28449/28448/28445/28444/28442/28439/28434/28426/28424/28423/28420/28414/28412/28409/28400/28396/28395/28394/28401/28392/28391/28388/100423062/9886/26228	37
NOX1	TRUE	2		2	BP	GO:0010324	membrane invagination	38/1088	136/20434	1.02013e-17	4.45069e-15	4.3789e-15	2213/54874/3495/28468/28467/28473/28464/28461/102723169/28455/28457/28454/28450/28449/28448/28445/28444/28442/28439/28434/28426/28424/28423/28420/28414/28412/28409/28400/28396/28395/28394/28401/28392/28391/28388/100423062/9886/26228	38
JARID2	TRUE	2		2	BP	GO:0051251	positive regulation of lymphocyte activation	61/1088	348/20434	1.34529e-16	5.47801e-14	5.38964e-14	604/683/151888/1236/952/921/1604/115352/9402/56941/3458/3495/28468/28467/28473/28464/28461/102723169/28455/28457/28454/28450/28449/28448/28445/28444/28442/28439/28434/28426/28424/28423/28420/28414/28412/28409/28400/28396/28395/28394/28401/28392/28391/28388/100423062/3606/3566/3569/3572/8660/22914/84787/51176/3965/8440/861/149840/6708/10451/7535/7704	61
CDKL5	TRUE	2		2	BP	GO:0002449	lymphocyte mediated immunity	61/1088	350/20434	1.7817e-16	6.80166e-14	6.69194e-14	604/725/909/1604/1380/2208/2213/2302/56941/3495/28468/28467/28473/28464/28461/102723169/28455/28457/28454/28450/28449/28448/28445/28444/28442/28439/28434/28426/28424/28423/28420/28414/28412/28409/28400/28396/28395/28394/28401/28392/28391/28388/100423062/28809/28797/28791/3606/3566/3569/182/22914/84787/3965/3981/1130/3140/23180/5272/149840/114836/8417	61
CYTH3	TRUE	2		2	BP	GO:0050867	positive regulation of cell activation	66/1088	404/20434	2.91216e-16	1.04632e-13	1.02944e-13	604/683/151888/1490/1236/952/921/1604/115352/2268/9402/56941/3458/3495/28468/28467/28473/28464/28461/102723169/28455/28457/28454/28450/28449/28448/28445/28444/28442/28439/28434/28426/28424/28423/28420/28414/28412/28409/28400/28396/28395/28394/28401/28392/28391/28388/100423062/3606/3566/3569/3572/8660/22914/84787/51176/3965/8440/5159/861/6403/149840/6708/26228/10451/7535/7704	66
AASS	TRUE	2		2	MF	GO:0003823	antigen binding	39/1088	157/20434	3.1034e-16	1.05309e-13	1.0361e-13	909/3495/28468/28467/28473/28464/28461/102723169/28455/28457/28454/28450/28449/28448/28445/28444/28442/28439/28434/28426/28424/28423/28420/28414/28412/28409/28400/28396/28395/28394/28401/28392/28391/28388/100423062/28809/28797/28791/6504	39
CRY1	TRUE	2		2	BP	GO:0006956	complement activation	40/1088	171/20434	1.19646e-15	3.8463e-13	3.78426e-13	725/1604/1380/3495/28468/28467/28473/28464/28461/102723169/28455/28457/28454/28450/28449/28448/28445/28444/28442/28439/28434/28426/28424/28423/28420/28414/28412/28409/28400/28396/28395/28394/28401/28392/28391/28388/100423062/28809/28797/28791	40
ST3GAL1	TRUE	2		2	BP	GO:0002460	adaptive immune response based on somatic recombination of immune receptors built from immunoglobulin superfamily domains	60/1088	357/20434	1.79188e-15	5.47242e-13	5.38414e-13	60468/604/725/909/1604/1380/2208/2213/2302/56941/3495/28468/28467/28473/28464/28461/102723169/28455/28457/28454/28450/28449/28448/28445/28444/28442/28439/28434/28426/28424/28423/28420/28414/28412/28409/28400/28396/28395/28394/28401/28392/28391/28388/100423062/28809/28797/28791/3606/3566/3569/182/84787/51176/3981/3140/23180/64218/149840/114836/8417	60
CD9	TRUE	2		2	BP	GO:0002696	positive regulation of leukocyte activation	63/1088	393/20434	3.53169e-15	1.02722e-12	1.01065e-12	604/683/151888/1236/952/921/1604/115352/2268/9402/56941/3458/3495/28468/28467/28473/28464/28461/102723169/28455/28457/28454/28450/28449/28448/28445/28444/28442/28439/28434/28426/28424/28423/28420/28414/28412/28409/28400/28396/28395/28394/28401/28392/28391/28388/100423062/3606/3566/3569/3572/8660/22914/84787/51176/3965/8440/861/149840/6708/26228/10451/7535/7704	63
ZNF200	TRUE	2		2	BP	GO:0008037	cell recognition	45/1088	225/20434	1.00418e-14	2.78797e-12	2.743e-12	351/725/1236/921/928/84329/3495/28468/28467/28473/28464/28461/102723169/28455/28457/28454/28450/28449/28448/28445/28444/28442/28439/28434/28426/28424/28423/28420/28414/28412/28409/28400/28396/28395/28394/28401/28392/28391/28388/100423062/57549/4685/8440/5175/246777	45
FMO1	TRUE	2		2	BP	GO:0051249	regulation of lymphocyte activation	72/1088	500/20434	1.12777e-14	2.99495e-12	2.94664e-12	604/683/151888/1236/933/952/921/1604/1840/2064/2213/115352/2268/2302/9402/56941/3458/3495/28468/28467/28473/28464/28461/102723169/28455/28457/28454/28450/28449/28448/28445/28444/28442/28439/28434/28426/28424/28423/28420/28414/28412/28409/28400/28396/28395/28394/28401/28392/28391/28388/100423062/3606/3566/3569/3572/8660/22914/84787/51176/3965/2615/8379/9479/8440/150372/861/149840/6708/944/10451/75…	72
TSPAN9	TRUE	2		2	BP	GO:0042113	B cell activation	54/1088	319/20434	3.46888e-14	8.8283e-12	8.68589e-12	604/683/933/952/1380/2213/115350/115352/2302/56941/3495/28468/28467/28473/28464/28461/102723169/28455/28457/28454/28450/28449/28448/28445/28444/28442/28439/28434/28426/28424/28423/28420/28414/28412/28409/28400/28396/28395/28394/28401/28392/28391/28388/100423062/3569/8660/84787/51176/3981/150372/149840/6482/10451/7535	54
CEP68	TRUE	2		2	BP	GO:0050851	antigen receptor-mediated signaling pathway	51/1088	314/20434	9.3526e-13	2.28503e-10	2.24817e-10	1236/933/952/8892/2213/115352/9402/3495/28468/28467/28473/28464/28461/102723169/28455/28457/28454/28450/28449/28448/28445/28444/28442/28439/28434/28426/28424/28423/28420/28414/28412/28409/28400/28396/28395/28394/28401/28392/28391/28388/100423062/150372/5079/5335/59338/23180/861/8631/26228/10451/7535	51
MAP4K3	TRUE	2		2	CC	GO:0009897	external side of plasma membrane	58/1088	395/20434	2.03441e-12	4.7793e-10	4.7022e-10	5243/9429/166647/1236/9034/909/933/921/969/8029/2022/5169/2208/2213/2239/3495/28468/28467/28473/28464/28461/102723169/28455/28457/28454/28450/28449/28448/28445/28444/28442/28439/28434/28426/28424/28423/28420/28414/28412/28409/28400/28396/28395/28394/28401/28392/28391/28388/100423062/3572/3678/22914/3875/3140/5023/6403/5270/114908	58
CD22	TRUE	2		2	BP	GO:0006909	phagocytosis	53/1088	374/20434	7.17861e-11	1.62396e-08	1.59776e-08	725/2213/2268/3458/3495/28468/28467/28473/28464/28461/102723169/28455/28457/28454/28450/28449/28448/28445/28444/28442/28439/28434/28426/28424/28423/28420/28414/28412/28409/28400/28396/28395/28394/28401/28392/28391/28388/100423062/28809/28797/28791/3690/1130/4651/4647/5175/5335/5581/5582/9886/6504/26228/10451	53
HEBP1	TRUE	2		2	BP	GO:0002429	immune response-activating cell surface receptor signaling pathway	61/1088	470/20434	1.06558e-10	2.24434e-08	2.20814e-08	1236/933/952/50856/170482/1380/8892/2213/115352/2268/9402/3384/3495/28468/28467/28473/28464/28461/102723169/28455/28457/28454/28450/28449/28448/28445/28444/28442/28439/28434/28426/28424/28423/28420/28414/28412/28409/28400/28396/28395/28394/28401/28392/28391/28388/100423062/28809/28797/28791/4651/150372/5079/5335/59338/5581/23180/861/8631/26228/10451/7535	61
MAMLD1	TRUE	2		2	BP	GO:0002757	immune response-activating signal transduction	61/1088	470/20434	1.06558e-10	2.24434e-08	2.20814e-08	1236/933/952/50856/170482/1380/8892/2213/115352/2268/9402/3384/3495/28468/28467/28473/28464/28461/102723169/28455/28457/28454/28450/28449/28448/28445/28444/28442/28439/28434/28426/28424/28423/28420/28414/28412/28409/28400/28396/28395/28394/28401/28392/28391/28388/100423062/28809/28797/28791/4651/150372/5079/5335/59338/5581/23180/861/8631/26228/10451/7535	61
ZNF582	TRUE	2		2	BP	GO:0006959	humoral immune response	49/1088	373/20434	4.98838e-09	1.01563e-06	9.99251e-07	683/725/1236/1604/1380/2208/2213/2302/8347/3458/3495/28468/28467/28473/28464/28461/102723169/28455/28457/28454/28450/28449/28448/28445/28444/28442/28439/28434/28426/28424/28423/28420/28414/28412/28409/28400/28396/28395/28394/28401/28392/28391/28388/100423062/28809/28797/28791/3569/5079	49
VSIG2	TRUE	2		2	BP	GO:0042742	defense response to bacterium	45/1088	337/20434	1.27783e-08	2.51774e-06	2.47713e-06	2268/115361/8347/3495/28468/28467/28473/28464/28461/102723169/28455/28457/28454/28450/28449/28448/28445/28444/28442/28439/28434/28426/28424/28423/28420/28414/28412/28409/28400/28396/28395/28394/28401/28392/28391/28388/100423062/3569/345611/1130/3140/6992/6403/284297/944	45
BIRC3	TRUE	2		2	BP	GO:0002920	regulation of humoral immune response	23/1088	137/20434	9.10899e-07	0.000173868	0.000171063	725/1236/1604/1380/2208/2213/2302/28461/28457/28454/28450/28449/28442/28439/28434/28424/28420/28395/28394/28392/28809/28797/28791	23
KCNG1	TRUE	2		2	BP	GO:0002433	immune response-regulating cell surface receptor signaling pathway involved in phagocytosis	22/1088	138/20434	3.78522e-06	0.000680003	0.000669034	2213/2268/28461/28457/28454/28450/28449/28442/28439/28434/28424/28420/28395/28394/28392/28809/28797/28791/4651/5335/5581/10451	22
AGPAT4	TRUE	2		2	BP	GO:0038096	Fc-gamma receptor signaling pathway involved in phagocytosis	22/1088	138/20434	3.78522e-06	0.000680003	0.000669034	2213/2268/28461/28457/28454/28450/28449/28442/28439/28434/28424/28420/28395/28394/28392/28809/28797/28791/4651/5335/5581/10451	22
IKZF2	TRUE	2		2	BP	GO:0038094	Fc-gamma receptor signaling pathway	22/1088	139/20434	4.2745e-06	0.000745961	0.000733929	2213/2268/28461/28457/28454/28450/28449/28442/28439/28434/28424/28420/28395/28394/28392/28809/28797/28791/4651/5335/5581/10451	22
ATP6V0A1	TRUE	2		2	BP	GO:0002431	Fc receptor mediated stimulatory signaling pathway	22/1088	144/20434	7.69725e-06	0.00130597	0.0012849	2213/2268/28461/28457/28454/28450/28449/28442/28439/28434/28424/28420/28395/28394/28392/28809/28797/28791/4651/5335/5581/10451	22
ASTE1	TRUE	2		2	BP	GO:0030449	regulation of complement activation	19/1088	114/20434	8.83375e-06	0.00145829	0.00143476	725/1604/1380/28461/28457/28454/28450/28449/28442/28439/28434/28424/28420/28395/28394/28392/28809/28797/28791	19
STAP1	TRUE	2		2	BP	GO:0002697	regulation of immune effector process	47/1088	463/20434	1.75449e-05	0.00282012	0.00277463	604/725/909/933/1604/1380/1776/5169/2208/2213/115352/2865/2268/2302/56941/3458/28461/28457/28454/28450/28449/28442/28439/28434/28424/28420/28395/28394/28392/28809/28797/28791/3606/3566/3569/11213/22914/84787/3965/3140/5272/149840/114836/26228/8417/7043/10077	47
MYOM2	TRUE	2		2	BP	GO:0038095	Fc-epsilon receptor signaling pathway	22/1088	168/20434	8.73788e-05	0.0136849	0.0134641	2353/9402/28461/28457/28454/28450/28449/28442/28439/28434/28424/28420/28395/28394/28392/28809/28797/28791/3725/4775/5335/10451	22
TG	TRUE	2		2	BP	GO:0007159	leukocyte cell-cell adhesion	36/1088	365/20434	0.000285971	0.0436677	0.0429633	604/151888/56477/1236/921/1604/1840/2064/2213/2302/2650/9402/3458/3606/3566/3569/3572/3678/58494/9314/22914/51176/3965/2615/8379/8440/5175/861/6401/6402/6403/8631/64116/6708/7535/7704	36
ADAM28	TRUE	2		2	BP	GO:0006898	receptor-mediated endocytosis	33/1088	327/20434	0.000333823	0.0497314	0.0489292	213/55589/10203/928/8218/2017/8029/8527/2213/54874/28461/28457/28454/28450/28449/28442/28439/28434/28424/28420/28395/28394/28392/28809/28797/28791/3690/4040/6386/6401/84251/6653/8936	33
SCML1	TRUE	2
WWC3	TRUE	2
RRM2B	TRUE	2
SNX29	TRUE	2
SLC4A8	TRUE	2
FSTL4	TRUE	2
THRAP3	TRUE	2
DCBLD2	TRUE	2
YBX3	TRUE	2
GNA15	TRUE	2
MPC1	TRUE	2
SPAG4	TRUE	2
TSPAN32	TRUE	2
ST3GAL6	TRUE	2
CALCRL	TRUE	2
NTN1	TRUE	2
MYLK	TRUE	2
TLE2	TRUE	2
TBC1D1	TRUE	2
SLC9A7	TRUE	2
MPPED2	TRUE	2
STAG3	TRUE	2
TBC1D25	TRUE	2
ATP11A	TRUE	2
SDK2	TRUE	2
ABCC9	TRUE	2
PIGB	TRUE	2
LRP6	TRUE	2
CLTCL1	TRUE	2
CFAP20	TRUE	2
NCK2	TRUE	2
RHOBTB1	TRUE	2
FCGR2B	TRUE	2
NFATC3	TRUE	2
CLCN4	TRUE	2
ADAM11	TRUE	2
TUBE1	TRUE	2
ACTR6	TRUE	2
RASAL2	TRUE	2
PLXNA2	TRUE	2
GPC4	TRUE	2
DGKD	TRUE	2
IL4R	TRUE	2
FGFR1	TRUE	2
LAMP3	TRUE	2
RAPGEF3	TRUE	2
EPB41L2	TRUE	2
MOXD1	TRUE	2
STX7	TRUE	2
DCT	TRUE	2
SESN1	TRUE	2
MOK	TRUE	2
PHLPP1	TRUE	2
COL19A1	TRUE	2
ZNF324	TRUE	2
SMAP2	TRUE	2
HAL	TRUE	2
APLP2	TRUE	2
MYNN	TRUE	2
IGSF9	TRUE	2
ABCB1	TRUE	2
CTTN	TRUE	2
MGST2	TRUE	2
PPEF1	TRUE	2
LPCAT2	TRUE	2
SH3BP2	TRUE	2
ERGIC2	TRUE	2
GNA11	TRUE	2
KIF9	TRUE	2
ARHGAP28	TRUE	2
LZTS3	TRUE	2
SLC8B1	TRUE	2
ANKRD24	TRUE	2
DHX32	TRUE	2
IRAK3	TRUE	2
SLC26A4	TRUE	2
ITGA6	TRUE	2
RAPGEF4	TRUE	2
CD200	TRUE	2
DAZL	TRUE	2
TEKT2	TRUE	2
ADA2	TRUE	2
DSP	TRUE	2
PALM	TRUE	2
CECR2	TRUE	2
UPB1	TRUE	2
YPEL1	TRUE	2
LRP5L	TRUE	2
PIK3IP1	TRUE	2
TTC28	TRUE	2
KDELR3	TRUE	2
TIMP3	TRUE	2
DNAL4	TRUE	2
APOL4	TRUE	2
GRAP2	TRUE	2
CERK	TRUE	2
VCPKMT	TRUE	2
TCL1A	TRUE	2
AVP	TRUE	2
RNF24	TRUE	2
JAG1	TRUE	2
CELF4	TRUE	2
ZNF516	TRUE	2
CDH20	TRUE	2
TBL1X	TRUE	2
GPR143	TRUE	2
MID1	TRUE	2
SCML2	TRUE	2
BRS3	TRUE	2
BEX4	TRUE	2
FLT1	TRUE	2
TSNAXIP1	TRUE	2
PLA2G15	TRUE	2
XYLT1	TRUE	2
IL21R	TRUE	2
SYT17	TRUE	2
CORO2B	TRUE	2
HOMER2	TRUE	2
SLC30A4	TRUE	2
SGK3	TRUE	2
CA2	TRUE	2
POP1	TRUE	2
CHRAC1	TRUE	2
PPP1R13L	TRUE	2
PEX11G	TRUE	2
RNASEH2A	TRUE	2
DKKL1	TRUE	2
FCER2	TRUE	2
TLE6	TRUE	2
ZNF419	TRUE	2
SLC1A6	TRUE	2
POP4	TRUE	2
DYRK1B	TRUE	2
FSD1	TRUE	2
CLEC11A	TRUE	2
SLC5A5	TRUE	2
SIPA1L3	TRUE	2
PON2	TRUE	2
DUS4L	TRUE	2
DNAH11	TRUE	2
STEAP1B	TRUE	2
RPA3	TRUE	2
TSPAN13	TRUE	2
TBL2	TRUE	2
PRUNE2	TRUE	2
SUSD1	TRUE	2
TNFSF8	TRUE	2
ENG	TRUE	2
PIP5K1B	TRUE	2
DNMBP	TRUE	2
PKD2L1	TRUE	2
CUBN	TRUE	2
PLEKHA1	TRUE	2
P2RX1	TRUE	2
TUBD1	TRUE	2
CPD	TRUE	2
ICAM2	TRUE	2
MPP2	TRUE	2
MMD	TRUE	2
RCVRN	TRUE	2
IFT20	TRUE	2
GAB1	TRUE	2
TRIM2	TRUE	2
BST1	TRUE	2
KLF3	TRUE	2
ZBTB16	TRUE	2
SC5D	TRUE	2
DTX4	TRUE	2
CD5	TRUE	2
SOX6	TRUE	2
EXPH5	TRUE	2
PPFIBP1	TRUE	2
CD69	TRUE	2
BCL7A	TRUE	2
KRT18	TRUE	2
MAGOHB	TRUE	2
CUX2	TRUE	2
MANSC1	TRUE	2
RASAL1	TRUE	2
ADGRD1	TRUE	2
IFNG	TRUE	2
CLEC4A	TRUE	2
MAK	TRUE	2
MAN1A1	TRUE	2
SAYSD1	TRUE	2
BACH2	TRUE	2
TREML2	TRUE	2
COL9A1	TRUE	2
WASF1	TRUE	2
SOBP	TRUE	2
CCND3	TRUE	2
PTK7	TRUE	2
NUDT12	TRUE	2
C5orf15	TRUE	2
TRIM23	TRUE	2
PDGFRB	TRUE	2
BCL6	TRUE	2
GNB4	TRUE	2
EIF1B	TRUE	2
TNNC1	TRUE	2
ADAM23	TRUE	2
ZAP70	TRUE	2
GALNT3	TRUE	2
UXS1	TRUE	2
TRAK2	TRUE	2
KMO	TRUE	2
SLAMF1	TRUE	2
CDK18	TRUE	2
HMGCL	TRUE	2
CR2	TRUE	2
SLC19A2	TRUE	2
STMN1	TRUE	2
MAN1C1	TRUE	2
POLR1G	TRUE	2
SGIP1	TRUE	2
AKAP7	TRUE	2
CCN2	TRUE	2
SLC16A7	TRUE	2
ABCG2	TRUE	2
TGFB3	TRUE	2
EIF2B2	TRUE	2
OGFRL1	TRUE	2
MXI1	TRUE	2
DUSP1	TRUE	2
TP53AIP1	TRUE	2
MTERF2	TRUE	2
ZSCAN18	TRUE	2
DPPA4	TRUE	2
MAPK8IP1	TRUE	2
GJB6	TRUE	2
CCRL2	TRUE	2
OCRL	TRUE	2
SERAC1	TRUE	2
FAM126A	TRUE	2
ARL4A	TRUE	2
HVCN1	TRUE	2
NECAB1	TRUE	2
ARHGAP9	TRUE	2
BAZ2B	TRUE	2
B9D2	TRUE	2
C4BPB	TRUE	2
AGO2	TRUE	2
ENKD1	TRUE	2
MATN4	TRUE	2
PLCG1	TRUE	2
ZNF831	TRUE	2
EDN3	TRUE	2
PAIP2B	TRUE	2
IL17C	TRUE	2
MOCS1	TRUE	2
MED20	TRUE	2
GPR18	TRUE	2
HS3ST3B1	TRUE	2
ATG4C	TRUE	2
RRBP1	TRUE	2
MCF2L	TRUE	2
CCR7	TRUE	2
PRKCG	TRUE	2
ARMCX1	TRUE	2
NXF5	TRUE	2
KLF2	TRUE	2
TNFRSF19	TRUE	2
SGCE	TRUE	2
LRFN1	TRUE	2
SPINK2	TRUE	2
GNAZ	TRUE	2
RIBC2	TRUE	2
IFT22	TRUE	2
MYO1B	TRUE	2
OSGEPL1	TRUE	2
ARHGAP22	TRUE	2
USP6	TRUE	2
KLK14	TRUE	2
FOXJ1	TRUE	2
SHC2	TRUE	2
SH3BP4	TRUE	2
GADD45G	TRUE	2
FUT5	TRUE	2
STK33	TRUE	2
PXDN	TRUE	2
PNPLA7	TRUE	2
CCDC62	TRUE	2
ZNF426	TRUE	2
TTLL9	TRUE	2
ACSS2	TRUE	2
EDA2R	TRUE	2
ADGRE3	TRUE	2
RFTN1	TRUE	2
GFPT2	TRUE	2
FMO5	TRUE	2
ZSCAN5A	TRUE	2
SPATA6	TRUE	2
IQCA1	TRUE	2
MATN2	TRUE	2
ANKEF1	TRUE	2
BTBD3	TRUE	2
ALOX5AP	TRUE	2
PIK3C2B	TRUE	2
LGR6	TRUE	2
SPART	TRUE	2
TBC1D8B	TRUE	2
KMT5C	TRUE	2
LARGE1	TRUE	2
FAM83F	TRUE	2
LRRCC1	TRUE	2
E2F5	TRUE	2
RRAS2	TRUE	2
RNF122	TRUE	2
CHL1	TRUE	2
TRPM1	TRUE	2
VAV3	TRUE	2
IL6ST	TRUE	2
CRB1	TRUE	2
CABLES1	TRUE	2
EMP1	TRUE	2
PIWIL4	TRUE	2
AGO4	TRUE	2
HOOK1	TRUE	2
ARHGAP32	TRUE	2
NREP	TRUE	2
DTX1	TRUE	2
PRR5L	TRUE	2
GDF11	TRUE	2
ITGA7	TRUE	2
ZC3H10	TRUE	2
CPM	TRUE	2
LAMC1	TRUE	2
SERPINE2	TRUE	2
USP44	TRUE	2
RCBTB2	TRUE	2
RAPGEF5	TRUE	2
IL6	TRUE	2
VEZF1	TRUE	2
RTP4	TRUE	2
SCN2A	TRUE	2
KCTD3	TRUE	2
KLF4	TRUE	2
TRMO	TRUE	2
CD72	TRUE	2
SLC22A7	TRUE	2
GCM1	TRUE	2
MYO7A	TRUE	2
RAB30	TRUE	2
LRRC32	TRUE	2
PRCP	TRUE	2
SDCBP	TRUE	2
SORL1	TRUE	2
ARHGAP20	TRUE	2
TMPRSS13	TRUE	2
UACA	TRUE	2
GCOM1	TRUE	2
FNBP1L	TRUE	2
PREPL	TRUE	2
SIX3	TRUE	2
CH25H	TRUE	2
STAT4	TRUE	2
SLC49A4	TRUE	2
MMRN1	TRUE	2
BMP2K	TRUE	2
FRAS1	TRUE	2
SHROOM3	TRUE	2
LEF1	TRUE	2
SLC39A8	TRUE	2
CPNE8	TRUE	2
PIANP	TRUE	2
DUSP6	TRUE	2
GALNT6	TRUE	2
LPAR6	TRUE	2
FRMD6	TRUE	2
PELI2	TRUE	2
RAB15	TRUE	2
MFAP1	TRUE	2
NEIL1	TRUE	2
IGF1R	TRUE	2
ARRDC4	TRUE	2
PCSK6	TRUE	2
HAPLN3	TRUE	2
MCTP2	TRUE	2
ZFHX3	TRUE	2
KIFC3	TRUE	2
NUDT7	TRUE	2
CMTM3	TRUE	2
TIGD7	TRUE	2
DEF8	TRUE	2
GAS8	TRUE	2
ZNF287	TRUE	2
RANBP10	TRUE	2
TOM1L1	TRUE	2
SKAP1	TRUE	2
OSBPL1A	TRUE	2
ZMYND15	TRUE	2
CCDC40	TRUE	2
ELAC1	TRUE	2
FBXO15	TRUE	2
ERBB2	TRUE	2
IGFBP4	TRUE	2
COL6A2	TRUE	2
DNMT3L	TRUE	2
APP	TRUE	2
ADAMTS10	TRUE	2
ZNF473	TRUE	2
ZNF614	TRUE	2
SLC2A5	TRUE	2
PRDM16	TRUE	2
C1orf162	TRUE	2
MPC2	TRUE	2
GPA33	TRUE	2
FCRL5	TRUE	2
HHIPL2	TRUE	2
RAB13	TRUE	2
GALNT2	TRUE	2
LYST	TRUE	2
CDC42BPA	TRUE	2
MBOAT2	TRUE	2
SYT2	TRUE	2
HNRNPLL	TRUE	2
CHAC2	TRUE	2
AFF3	TRUE	2
PHOSPHO2	TRUE	2
KANSL1L	TRUE	2
POMGNT2	TRUE	2
SLC22A14	TRUE	2
ZNF660	TRUE	2
PHLDB2	TRUE	2
TRPC1	TRUE	2
CORIN	TRUE	2
ATP10D	TRUE	2
KLHL8	TRUE	2
CAMK2D	TRUE	2
SETD7	TRUE	2
MYO10	TRUE	2
OTULINL	TRUE	2
PLK2	TRUE	2
SSBP2	TRUE	2
LIX1	TRUE	2
ZNF300	TRUE	2
CRIP3	TRUE	2
SDK1	TRUE	2
CCNB3	TRUE	2
ZNF157	TRUE	2
RADX	TRUE	2
FRMPD3	TRUE	2
CETN2	TRUE	2
PLPP5	TRUE	2
GINS4	TRUE	2
LACTB2	TRUE	2
ARHGAP39	TRUE	2
ZCCHC7	TRUE	2
SNX30	TRUE	2
NPAT	TRUE	2
FADS1	TRUE	2
ESAM	TRUE	2
CNBD2	TRUE	2
CDH22	TRUE	2
LINC00266-1	TRUE	2
CNKSR2	TRUE	2
CTF1	TRUE	2
FAM124A	TRUE	2
IL18	TRUE	2
FOXO1	TRUE	2
CRIM1	TRUE	2
ITPR1	TRUE	2
CACNA1C	TRUE	2
THRB	TRUE	2
TMEM86A	TRUE	2
TMEM263	TRUE	2
RAD9B	TRUE	2
AKAP6	TRUE	2
ME3	TRUE	2
ATP6V1G3	TRUE	2
ANKRD50	TRUE	2
NR3C2	TRUE	2
VENTX	TRUE	2
ANKAR	TRUE	2
AMN1	TRUE	2
FBXO4	TRUE	2
CCL28	TRUE	2
TMEM178A	TRUE	2
ATG10	TRUE	2
ZNF776	TRUE	2
ZNF256	TRUE	2
ZSCAN1	TRUE	2
TMEM123	TRUE	2
SPEF2	TRUE	2
BMP3	TRUE	2
PTPRK	TRUE	2
ADGRA3	TRUE	2
MR1	TRUE	2
SCOC	TRUE	2
SCN3A	TRUE	2
SLC25A27	TRUE	2
PLEKHG4B	TRUE	2
TEX29	TRUE	2
GTF2E1	TRUE	2
JAZF1	TRUE	2
SEMA3D	TRUE	2
CABYR	TRUE	2
IMPACT	TRUE	2
C16orf74	TRUE	2
UBASH3B	TRUE	2
NRGN	TRUE	2
RETREG1	TRUE	2
CEP112	TRUE	2
ENPP3	TRUE	2
ENAH	TRUE	2
GBP5	TRUE	2
CCDC173	TRUE	2
TMPRSS15	TRUE	2
NCAM2	TRUE	2
L3MBTL4	TRUE	2
JAM2	TRUE	2
DPH3	TRUE	2
APCDD1	TRUE	2
USP43	TRUE	2
AK9	TRUE	2
TTC39B	TRUE	2
AGPAT5	TRUE	2
KDM8	TRUE	2
FLACC1	TRUE	2
TMEM237	TRUE	2
AFF2	TRUE	2
PSD3	TRUE	2
GPR61	TRUE	2
C8orf37	TRUE	2
SFR1	TRUE	2
MAPK13	TRUE	2
ST3GAL2	TRUE	2
CCNB2	TRUE	2
FAM81A	TRUE	2
ETS2	TRUE	2
ZNF618	TRUE	2
WDR19	TRUE	2
CFAP251	TRUE	2
AUTS2	TRUE	2
H4C8	TRUE	2
RIBC1	TRUE	2
CD1A	TRUE	2
PKD1L1	TRUE	2
SLC45A3	TRUE	2
RAPGEF6	TRUE	2
CFAP298	TRUE	2
RUNX1	TRUE	2
TEPP	TRUE	2
AGRP	TRUE	2
ABR	TRUE	2
ZNF230	TRUE	2
ZNF222	TRUE	2
PTGIR	TRUE	2
IQCC	TRUE	2
GAB3	TRUE	2
FTCD	TRUE	2
GPSM1	TRUE	2
CFAP157	TRUE	2
FCRL3	TRUE	2
FBXL13	TRUE	2
ITGA5	TRUE	2
FMNL3	TRUE	2
ADCY10P1	TRUE	2
CCDC42	TRUE	2
MEIOB	TRUE	2
ADCY9	TRUE	2
SHANK2	TRUE	2
MATN1	TRUE	2
MEGF6	TRUE	2
GBP4	TRUE	2
TRIM58	TRUE	2
VANGL2	TRUE	2
SLAMF6	TRUE	2
WDR64	TRUE	2
KLHDC8A	TRUE	2
IL24	TRUE	2
OBSCN-AS1	TRUE	2
DISC1	TRUE	2
SPATA18	TRUE	2
HELQ	TRUE	2
GPR155	TRUE	2
SLC15A2	TRUE	2
STT3B	TRUE	2
FCRL1	TRUE	2
SGO2	TRUE	2
SPTA1	TRUE	2
NKX6-1	TRUE	2
ALB	TRUE	2
ERICH6	TRUE	2
TIPARP	TRUE	2
SMIM14	TRUE	2
DNASE1L3	TRUE	2
APBB2	TRUE	2
LZTFL1	TRUE	2
NMNAT3	TRUE	2
PLXNB1	TRUE	2
SPRY1	TRUE	2
INTU	TRUE	2
MAP9	TRUE	2
GUCY1A1	TRUE	2
FBXO8	TRUE	2
ADGRV1	TRUE	2
SERINC5	TRUE	2
KIAA0895	TRUE	2
CDCA7L	TRUE	2
IQUB	TRUE	2
TMEM184A	TRUE	2
CA3	TRUE	2
BAALC	TRUE	2
FZD6	TRUE	2
TMEM67	TRUE	2
ABCA1	TRUE	2
LETM2	TRUE	2
NKX6-3	TRUE	2
METTL27	TRUE	2
NCF1C	TRUE	2
SHOC1	TRUE	2
KIAA1958	TRUE	2
GPR101	TRUE	2
DDIAS	TRUE	2
DACT1	TRUE	2
DIPK1B	TRUE	2
JCAD	TRUE	2
AGBL2	TRUE	2
AMOTL1	TRUE	2
TCP11L2	TRUE	2
IKBIP	TRUE	2
SYNPO2L	TRUE	2
DCHS1	TRUE	2
NETO1	TRUE	2
IFTAP	TRUE	2
C16orf46	TRUE	2
HDGFL3	TRUE	2
RIMKLB	TRUE	2
TK2	TRUE	2
ZNF606	TRUE	2
NNMT	TRUE	2
ZNF667-AS1	TRUE	2
GLYATL1	TRUE	2
ELFN2	TRUE	2
MTMR10	TRUE	2
MS4A7	TRUE	2
MS4A14	TRUE	2
MAP1A	TRUE	2
DPEP2	TRUE	2
TBC1D16	TRUE	2
GNG8	TRUE	2
TUBA1A	TRUE	2
ZNF610	TRUE	2
ZNF528	TRUE	2
LAIR1	TRUE	2
NXN	TRUE	2
KLK2	TRUE	2
CDK2AP2	TRUE	2
MGAT5B	TRUE	2
BEST1	TRUE	2
BATF2	TRUE	2
CCDC110	TRUE	2
MTCL1	TRUE	2
SERINC2	TRUE	2
AXIN2	TRUE	2
LRATD2	TRUE	2
KCTD19	TRUE	2
LCMT2	TRUE	2
ZNF608	TRUE	2
LGALS9	TRUE	2
SLC49A3	TRUE	2
IRS1	TRUE	2
CA5B	TRUE	2
SLC50A1	TRUE	2
EFNA1	TRUE	2
PLEKHA2	TRUE	2
SLC38A11	TRUE	2
DTWD2	TRUE	2
BUB1	TRUE	2
TAPT1	TRUE	2
REPS2	TRUE	2
TPST1	TRUE	2
OTUD7A	TRUE	2
TIGD4	TRUE	2
MYO7B	TRUE	2
CHD3	TRUE	2
KCNAB3	TRUE	2
FAM153A	TRUE	2
TMEM192	TRUE	2
ADPRM	TRUE	2
FOS	TRUE	2
OR2A20P	TRUE	2
SP7	TRUE	2
LONRF2	TRUE	2
SERPINB9	TRUE	2
GSTA4	TRUE	2
TANC2	TRUE	2
ZNF160	TRUE	2
ZNF415	TRUE	2
C11orf24	TRUE	2
NRTN	TRUE	2
PRKCE	TRUE	2
ZNF672	TRUE	2
PDE7B	TRUE	2
DSEL	TRUE	2
ZNF318	TRUE	2
PTGER4	TRUE	2
ZNF584	TRUE	2
ZNF274	TRUE	2
UTF1	TRUE	2
CFAP46	TRUE	2
MLLT3	TRUE	2
SHLD1	TRUE	2
LDHAL6B	TRUE	2
EIF2AK3	TRUE	2
SLC9C1	TRUE	2
NEGR1	TRUE	2
MACROD2	TRUE	2
CERS6	TRUE	2
DNAJB7	TRUE	2
AFF1	TRUE	2
NIPAL4	TRUE	2
SNTG2	TRUE	2
ZNF596	TRUE	2
NBEA	TRUE	2
SH3RF3	TRUE	2
HECTD4	TRUE	2
RHOD	TRUE	2
PLAC8L1	TRUE	2
SLC2A14	TRUE	2
THAP2	TRUE	2
PC	TRUE	2
ENDOV	TRUE	2
GPR160	TRUE	2
HOXB2	TRUE	2
MARCHF3	TRUE	2
SLCO4C1	TRUE	2
TLR1	TRUE	2
FAM174A	TRUE	2
SELP	TRUE	2
C12orf66	TRUE	2
ZNHIT2	TRUE	2
ZHX3	TRUE	2
LIG4	TRUE	2
ZCCHC12	TRUE	2
UGT8	TRUE	2
WDR49	TRUE	2
PCP2	TRUE	2
CEP135	TRUE	2
P2RY14	TRUE	2
GPR171	TRUE	2
APOF	TRUE	2
UCP2	TRUE	2
CALCB	TRUE	2
TUBB6	TRUE	2
LYSMD3	TRUE	2
ZNF613	TRUE	2
GPX2	TRUE	2
ZNF404	TRUE	2
RPP38-DT	TRUE	2
ACBD7	TRUE	2
ZNF135	TRUE	2
VPS37D	TRUE	2
KBTBD11	TRUE	2
TTTY14	TRUE	2
TCEANC	TRUE	2
EFCAB5	TRUE	2
C19orf18	TRUE	2
RPS6KA3	TRUE	2
OR2T8	TRUE	2
JUN	TRUE	2
THAP5	TRUE	2
FAM20C	TRUE	2
CCDC184	TRUE	2
LCN15	TRUE	2
MLF1	TRUE	2
TSSK6	TRUE	2
VN1R1	TRUE	2
POGLUT3	TRUE	2
MAF	TRUE	2
SMIM10L2A	TRUE	2
IGSF22	TRUE	2
C12orf42	TRUE	2
SMCO3	TRUE	2
NSUN7	TRUE	2
HMGN2P46	TRUE	2
TMEM31	TRUE	2
IL6-AS1	TRUE	2
ALOX12B	TRUE	2
MYADM	TRUE	2
GIPC3	TRUE	2
ZNF154	TRUE	2
FIZ1	TRUE	2
SSC5D	TRUE	2
ZNF816	TRUE	2
C11orf71	TRUE	2
NRIP1	TRUE	2
TSPYL5	TRUE	2
H2AC6	TRUE	2
H2BC4	TRUE	2
ZNF572	TRUE	2
BBS12	TRUE	2
TRAPPC5	TRUE	2
SIAH2	TRUE	2
RELL1	TRUE	2
CLDN7	TRUE	2
ZNF329	TRUE	2
RTKN2	TRUE	2
CREB3L2	TRUE	2
SHISAL2A	TRUE	2
LDOC1	TRUE	2
UBE2E2	TRUE	2
PGBD4	TRUE	2
NCF1B	TRUE	2
XKRX	TRUE	2
LIMK2	TRUE	2
SATB1	TRUE	2
CCDC87	TRUE	2
TSPEAR-AS2	TRUE	2
ODF3L1	TRUE	2
ZNF662	TRUE	2
C12orf60	TRUE	2
CHST6	TRUE	2
FHL3	TRUE	2
LRIT3	TRUE	2
H3C13	TRUE	2
HMCES	TRUE	2
TRMT12	TRUE	2
EFHC2	TRUE	2
ZNF730	TRUE	2
NPW	TRUE	2
ST6GALNAC3	TRUE	2
GPR173	TRUE	2
PCDH9	TRUE	2
ACTRT3	TRUE	2
LRRC19	TRUE	2
C6orf58	TRUE	2
SMIM10	TRUE	2
H1-10	TRUE	2
TMEM106A	TRUE	2
NT5C1B	TRUE	2
PPIL6	TRUE	2
KLHL33	TRUE	2
RBM11	TRUE	2
AHNAK2	TRUE	2
OLFML2A	TRUE	2
SYN3	TRUE	2
MYBL1	TRUE	2
ADARB2	TRUE	2
ZNF829	TRUE	2
FFAR3	TRUE	2
C16orf54	TRUE	2
IRS2	TRUE	2
TMLHE	TRUE	2
MATN1-AS1	TRUE	2
CYP2R1	TRUE	2
WWOX	TRUE	2
BTLA	TRUE	2
ANKRD37	TRUE	2
LINC00643	TRUE	2
BCDIN3D	TRUE	2
TPCN1	TRUE	2
TRABD2A	TRUE	2
OR2AK2	TRUE	2
ANGPTL5	TRUE	2
GCNT1	TRUE	2
SESTD1	TRUE	2
NHLRC1	TRUE	2
TCL6	TRUE	2
DNAJB13	TRUE	2
TMEM220	TRUE	2
H1-2	TRUE	2
TTC24	TRUE	2
LCN10	TRUE	2
MORN2	TRUE	2
NCR3LG1	TRUE	2
ZNF669	TRUE	2
SELL	TRUE	2
CLEC20A	TRUE	2
ASAH2	TRUE	2
RTL6	TRUE	2
DPYD	TRUE	2
SAXO2	TRUE	2
NOXA1	TRUE	2
BCL2L15	TRUE	2
SKOR1	TRUE	2
SHLD2P3	TRUE	2
RNF222	TRUE	2
FAM111B	TRUE	2
SP6	TRUE	2
FAM53B	TRUE	2
PAX5	TRUE	2
SEMA4A	TRUE	2
ZNF471	TRUE	2
CD55	TRUE	2
NTNG2	TRUE	2
NUDT11	TRUE	2
ASB13	TRUE	2
ZNF502	TRUE	2
TTC30B	TRUE	2
ZNF418	TRUE	2
COL27A1	TRUE	2
MAML3	TRUE	2
MVB12B	TRUE	2
ZFP28	TRUE	2
SCN8A	TRUE	2
SRGAP1	TRUE	2
FAM3C	TRUE	2
ZNF772	TRUE	2
KANK2	TRUE	2
DACT3	TRUE	2
ADARB1	TRUE	2
DCHS2	TRUE	2
ZNF665	TRUE	2
FAM177B	TRUE	2
SIPA1L1	TRUE	2
TTC30A	TRUE	2
ENPP1	TRUE	2
EOLA1	TRUE	2
DNAH10	TRUE	2
KLHL14	TRUE	2
KIF13B	TRUE	2
ZNF677	TRUE	2
ZNF347	TRUE	2
LEKR1	TRUE	2
ZNF273	TRUE	2
ZNF667	TRUE	2
CLEC4C	TRUE	2
ZNF334	TRUE	2
PHETA1	TRUE	2
ARMH1	TRUE	2
MMP17	TRUE	2
ZNF534	TRUE	2
TUSC1	TRUE	2
FAM169A	TRUE	2
GK	TRUE	2
DZIP3	TRUE	2
GPRASP1	TRUE	2
MIR148B	TRUE	2
RNA5SP195	TRUE	2
SNORA73B	TRUE	2
RNU6-216P	TRUE	2
Y_RNA	TRUE	2
RNU6-353P	TRUE	2
SNORA65	TRUE	2
RNU5E-4P	TRUE	2
Y_RNA	TRUE	2
Y_RNA	TRUE	2
RNU1-100P	TRUE	2
Y_RNA	TRUE	2
SNORD14	TRUE	2
Metazoa_SRP	TRUE	2
ZNF525	TRUE	2
FAM32BP	TRUE	2
OR2L2	TRUE	2
FAM229B	TRUE	2
FANK1	TRUE	2
LCN8	TRUE	2
SLC12A5-AS1	TRUE	2
FOXO6	TRUE	2
SYT15	TRUE	2
ZDBF2	TRUE	2
SMIM5	TRUE	2
MPIG6B	TRUE	2
KRTAP5-10	TRUE	2
PRR3	TRUE	2
PPP1R11	TRUE	2
OR2H2	TRUE	2
FAM153CP	TRUE	2
ZNF204P	TRUE	2
TCTN1	TRUE	2
ZNF425	TRUE	2
ARHGEF34P	TRUE	2
C4orf47	TRUE	2
TRIQK	TRUE	2
ETFRF1	TRUE	2
C5orf51	TRUE	2
LOH12CR2	TRUE	2
TTC23L	TRUE	2
CFAP99	TRUE	2
H1-10-AS1	TRUE	2
ZCWPW2	TRUE	2
SNORA80B	TRUE	2
RNU6-672P	TRUE	2
Y_RNA	TRUE	2
RNU6-689P	TRUE	2
RNU6-574P	TRUE	2
RNVU1-15	TRUE	2
SNORD56B	TRUE	2
MIR571	TRUE	2
IGLV4-60	TRUE	2
IGLV1-50	TRUE	2
IGLV3-27	TRUE	2
IGLV3-19	TRUE	2
IGLV3-1	TRUE	2
IGLJ3	TRUE	2
IGHD	TRUE	2
IGHV1-2	TRUE	2
IGHV1-3	TRUE	2
IGHV2-5	TRUE	2
IGHV3-11	TRUE	2
IGHV3-13	TRUE	2
IGHV3-15	TRUE	2
IGHV1-18	TRUE	2
IGHV3-20	TRUE	2
IGHV3-21	TRUE	2
IGHV3-23	TRUE	2
IGHV1-24	TRUE	2
IGHV2-26	TRUE	2
IGHV4-28	TRUE	2
IGHV3-33	TRUE	2
IGHV4-34	TRUE	2
IGHV4-39	TRUE	2
IGHV1-46	TRUE	2
IGHV3-48	TRUE	2
IGHV3-49	TRUE	2
IGHV5-51	TRUE	2
IGHV3-53	TRUE	2
IGHV1-58	TRUE	2
IGHV4-61	TRUE	2
IGHV3-66	TRUE	2
IGHV1-69	TRUE	2
IGHV3-73	TRUE	2
SNORD72	TRUE	2
SNORD70	TRUE	2
RNA5SP474	TRUE	2
OR2A42	TRUE	2
POU5F1B	TRUE	2
VN2R17P	TRUE	2
PDCL3P5	TRUE	2
GIMAP1	TRUE	2
ARHGEF35	TRUE	2
TCL1B	TRUE	2
VDAC2P3	TRUE	2
RPL12P18	TRUE	2
RBM22P2	TRUE	2
GPC2	TRUE	2
FIRRE	TRUE	2
PPIAP42	TRUE	2
RAB5CP1	TRUE	2
CENPBD1P1	TRUE	2
ZNF321P	TRUE	2
KLRK1	TRUE	2
PGAM1P7	TRUE	2
RRM2P3	TRUE	2
ZNF891	TRUE	2
AMZ2P1	TRUE	2
SH3D21	TRUE	2
FAM185BP	TRUE	2
POLR3DP1	TRUE	2
ZNF727	TRUE	2
MS4A4E	TRUE	2
CD27-AS1	TRUE	2
SLC25A5P1	TRUE	2
LINC00598	TRUE	2
CFL1P6	TRUE	2
RPL37P15	TRUE	2
LINC00339	TRUE	2
SOD1P1	TRUE	2
HMGB1P20	TRUE	2
RPL12P47	TRUE	2
TAFA5	TRUE	2
LINGO3	TRUE	2
HSPE1P26	TRUE	2
GAS8-AS1	TRUE	2
ARIH2OS	TRUE	2
ZNF880	TRUE	2
LINC01465	TRUE	2
OR2A1	TRUE	2
EXOC3-AS1	TRUE	2
LINC01118	TRUE	2
URAHP	TRUE	2
HDAC4-AS1	TRUE	2
RN7SKP110	TRUE	2
Y_RNA	TRUE	2
Y_RNA	TRUE	2
RNU2-63P	TRUE	2
RNA5SP492	TRUE	2
RNA5SP111	TRUE	2
ZNF844	TRUE	2
IGHV3-64	TRUE	2
UBE2E1-AS1	TRUE	2
ASS1P2	TRUE	2
UBE2SP2	TRUE	2
OR2L1P	TRUE	2
OLFM5P	TRUE	2
OACYLP	TRUE	2
IGHV4-59	TRUE	2
PRR29	TRUE	2
STK24-AS1	TRUE	2
ATP5PBP1	TRUE	2
LAMC1-AS1	TRUE	2
TMLHE-AS1	TRUE	2
FAM96AP2	TRUE	2
NPIPA3	TRUE	2
TEX26-AS1	TRUE	2
LINC01691	TRUE	2
LINC02470	TRUE	2
LINC01678	TRUE	2
LRRK2-DT	TRUE	2
RBMS1P1	TRUE	2
LINC01504	TRUE	2
RAB6C-AS1	TRUE	2
JPX	TRUE	2
LINC01980	TRUE	2
ZNF469	TRUE	2
ASH2LP3	TRUE	2
WARS1P1	TRUE	2
CTAGE4	TRUE	2
NRIR	TRUE	2
HAR1A	TRUE	2
CCT8P1	TRUE	2
ZNF32-AS1	TRUE	2
MRPL35P3	TRUE	2
ANKRD18DP	TRUE	2
LINC02848	TRUE	2
RPL15P14	TRUE	2
HSBP1L1	TRUE	2
LINC02785	TRUE	2
RHEBP2	TRUE	2
C14orf132	TRUE	2
LINC01624	TRUE	2
CERS6-AS1	TRUE	2
DNMBP-AS1	TRUE	2
DPY19L2P3	TRUE	2
FLJ31104	TRUE	2
PTPRK-AS1	TRUE	2
GAPDHP45	TRUE	2
MYADM-AS1	TRUE	2
LINC01004	TRUE	2
LINC01635	TRUE	2
SDAD1P1	TRUE	2
LINC01013	TRUE	2
MIR4432HG	TRUE	2
RPL7P52	TRUE	2
HMGB3P4	TRUE	2
RPSAP1	TRUE	2
PIK3IP1-DT	TRUE	2
OR7E128P	TRUE	2
SATB1-AS1	TRUE	2
OR2A9P	TRUE	2
LINC00377	TRUE	2
LINC02766	TRUE	2
LINC02851	TRUE	2
ZNF492	TRUE	2
MIR181A1HG	TRUE	2
HOXB-AS1	TRUE	2
HERC2P4	TRUE	2
BANF1P2	TRUE	2
DSCR9	TRUE	2
FAM41C	TRUE	2
SPTLC1P1	TRUE	2
SERPINB9P1	TRUE	2
PA2G4P4	TRUE	2
VAV3-AS1	TRUE	2
USP12-AS2	TRUE	2
ZNF674-AS1	TRUE	2
RPL7L1P9	TRUE	2
RPL22P24	TRUE	2
HAR1B	TRUE	2
KLF3-AS1	TRUE	2
TRERNA1	TRUE	2
MAP4K3-DT	TRUE	2
RB1-DT	TRUE	2
IGHV4-31	TRUE	2
DLEU2	TRUE	2
DIRC3	TRUE	2
DOC2GP	TRUE	2
IGHV3-43	TRUE	2
LINC00865	TRUE	2
KRT8P52	TRUE	2
RASA3-IT1	TRUE	2
LINC02576	TRUE	2
ITGA6-AS1	TRUE	2
POLHP1	TRUE	2
VPS13A-AS1	TRUE	2
HMGB1P31	TRUE	2
FAM53B-AS1	TRUE	2
AK4P3	TRUE	2
HNRNPA1P27	TRUE	2
H2BC15	TRUE	2
MIR4280HG	TRUE	2
LINC02574	TRUE	2
EIF2AK3-DT	TRUE	2
NUDT9P1	TRUE	2
ZNF879	TRUE	2
LINC01505	TRUE	2
JAZF1-AS1	TRUE	2
LINC01426	TRUE	2
LINC01250	TRUE	2
PTGES3P1	TRUE	2
LINC01800	TRUE	2
SETP9	TRUE	2
SRP14P3	TRUE	2
THRA1/BTR	TRUE	2
CNN3-DT	TRUE	2
CASP4LP	TRUE	2
HIPK1-AS1	TRUE	2
NFAM1	TRUE	2
POU5F1P3	TRUE	2
LINC00494	TRUE	2
LINC00345	TRUE	2
LDHAP2	TRUE	2
SNTG2-AS1	TRUE	2
PEF1-AS1	TRUE	2
OLMALINC	TRUE	2
TSPEAR-AS1	TRUE	2
PEBP1P3	TRUE	2
ZBED5	TRUE	2
SNX9-AS1	TRUE	2
SNRPGP14	TRUE	2
NIFK-AS1	TRUE	2
BET1-AS1	TRUE	2
ZEB1-AS1	TRUE	2
PRMT5-AS1	TRUE	2
LINC01684	TRUE	2
RPS15AP38	TRUE	2
IRGM	TRUE	2
FAM200B	TRUE	2
KLF7-IT1	TRUE	2
PRKCQ-AS1	TRUE	2
LINC01679	TRUE	2
ZEB2-AS1	TRUE	2
LINC01685	TRUE	2
SNORA13	TRUE	2
RN7SL672P	TRUE	2
IGKV1D-8	TRUE	2
STIM2-AS1	TRUE	2
ERICH6-AS1	TRUE	2
RN7SL263P	TRUE	2
ZNF542P	TRUE	2
RPL5P23	TRUE	2
REPIN1-AS1	TRUE	2
IGKV1-8	TRUE	2
C21orf91-OT1	TRUE	2
RN7SL798P	TRUE	2
LINC00877	TRUE	2
RN7SL566P	TRUE	2
PEG10	TRUE	2
RN7SL683P	TRUE	2
RPL12P30	TRUE	2
IGKV1D-43	TRUE	2
KMT5AP3	TRUE	2
RPL23AP81	TRUE	2
ZNF702P	TRUE	2
RN7SL775P	TRUE	2
INGX	TRUE	2
ZNF487	TRUE	2
EEF1A1P10	TRUE	2
WDR86-AS1	TRUE	2
OR2A7	TRUE	2
TIPARP-AS1	TRUE	2
ARHGEF35-AS1	TRUE	2
FOXP1-AS1	TRUE	2
OR2A1-AS1	TRUE	2
KLRK1-AS1	TRUE	2
LINC02211	TRUE	2
CRNDE	TRUE	2
NSMCE1-DT	TRUE	2
PLA2G4E-AS1	TRUE	2
LY6E-DT	TRUE	2
MIR4458HG	TRUE	2
USP51	TRUE	2
LINC02234	TRUE	2
MEF2C-AS1	TRUE	2
RBM14-RBM4	TRUE	2
OXCT1-AS1	TRUE	2
ARL4AP2	TRUE	2
FLJ46284	TRUE	2
HHIP-AS1	TRUE	2
FMN1	TRUE	2
LINC02362	TRUE	2
CASC11	TRUE	2
YWHAQP6	TRUE	2
LINC01340	TRUE	2
TUNAR	TRUE	2
LINC02161	TRUE	2
HTT-AS	TRUE	2
PSME2P4	TRUE	2
YTHDF1P1	TRUE	2
FAM90A25P	TRUE	2
LIX1-AS1	TRUE	2
RNU6-313P	TRUE	2
RNA5SP395	TRUE	2
RNU6-786P	TRUE	2
Y_RNA	TRUE	2
RNU6-388P	TRUE	2
SCARNA21	TRUE	2
RNU6-1238P	TRUE	2
RNU7-77P	TRUE	2
H2AZP2	TRUE	2
C8orf88	TRUE	2
PCAT1	TRUE	2
SMIM18	TRUE	2
CA3-AS1	TRUE	2
OSGEPL1-AS1	TRUE	2
OTUD6B-AS1	TRUE	2
C8orf37-AS1	TRUE	2
IGLC5	TRUE	2
CASC19	TRUE	2
PTP4A2P2	TRUE	2
IGLL5	TRUE	2
CHMP1B	TRUE	2
GLYATL1P1	TRUE	2
NOX5	TRUE	2
LINC02734	TRUE	2
ELOCP31	TRUE	2
CTSO	TRUE	2
MTRF1LP1	TRUE	2
ZNF486	TRUE	2
CACNA1C-AS2	TRUE	2
ZNF225	TRUE	2
YWHABP2	TRUE	2
LINC02390	TRUE	2
ATP5MFP4	TRUE	2
TMPO-AS1	TRUE	2
GIHCG	TRUE	2
BCDIN3D-AS1	TRUE	2
ZNF578	TRUE	2
SPESP1	TRUE	2
NBEAP1	TRUE	2
ARHGAP5-AS1	TRUE	2
DUX4L27	TRUE	2
FOXN3-AS1	TRUE	2
LINC02285	TRUE	2
POC1B-GALNT4	TRUE	2
SMIM6	TRUE	2
ITGB3	TRUE	2
LINC02323	TRUE	2
GOLGA8VP	TRUE	2
UBE2Q2P2	TRUE	2
DNM1P47	TRUE	2
IL21R-AS1	TRUE	2
CCDC187	TRUE	2
ZNRD2-AS1	TRUE	2
PAPOLA-DT	TRUE	2
NDUFB10P1	TRUE	2
ADPGK-AS1	TRUE	2
LINC01572	TRUE	2
ADAMTS7P3	TRUE	2
EPPK1	TRUE	2
LINC01238	TRUE	2
LARP4P	TRUE	2
PECAM1	TRUE	2
TMEM202-AS1	TRUE	2
COQ7-DT	TRUE	2
C15orf65	TRUE	2
LINC02175	TRUE	2
LINC02861	TRUE	2
MYZAP	TRUE	2
EFCAB13-DT	TRUE	2
TAPT1-AS1	TRUE	2
TMEM220-AS1	TRUE	2
MIR4538	TRUE	2
SKAP1-AS1	TRUE	2
MIR3679	TRUE	2
MIR4744	TRUE	2
LINC01543	TRUE	2
NETO1-DT	TRUE	2
MIR4507	TRUE	2
MAGOH2P	TRUE	2
ZNF407-AS1	TRUE	2
RN7SL753P	TRUE	2
L3MBTL4-AS1	TRUE	2
MIR4420	TRUE	2
MIR4537	TRUE	2
MIR133A1HG	TRUE	2
SNORD3B-1	TRUE	2
RN7SL605P	TRUE	2
MIR4539	TRUE	2
RARA-AS1	TRUE	2
ZNF516-AS1	TRUE	2
MIR3671	TRUE	2
BAHCC1	TRUE	2
MIR4644	TRUE	2
MYO15B	TRUE	2
MIR4645	TRUE	2
LINC01841	TRUE	2
RNF157-AS1	TRUE	2
ZNF45-AS1	TRUE	2
ZNF8-ERVK3-1	TRUE	2
MALT1-AS1	TRUE	2
LINC01415	TRUE	2
ZNF582-DT	TRUE	2
ZNF571-AS1	TRUE	2
ARHGAP27P2	TRUE	2
ZNF285	TRUE	2
MIR497HG	TRUE	2
ZSCAN5A-AS1	TRUE	2
GNA15-DT	TRUE	2
DNAAF3-AS1	TRUE	2
BRCA1P1	TRUE	2
EIF5AP2	TRUE	2
EDDM13	TRUE	2
SLC25A36P1	TRUE	2
MZF1-AS1	TRUE	2
BNIP3P27	TRUE	2
ESPNP	TRUE	2
ZNF350-AS1	TRUE	2
IPO5P1	TRUE	2
NDUFB8P2	TRUE	2
BNIP3P10	TRUE	2
CAHM	TRUE	2
IGHV3-30	TRUE	2
YTHDF3-DT	TRUE	2
CD2AP-DT	TRUE	2
TAS2R6P	TRUE	2
LPP-AS2	TRUE	2
BNIP3P28	TRUE	2
PATJ-DT	TRUE	2
IGKV2OR2-2	TRUE	2
GLRX5P3	TRUE	2
LINC02427	TRUE	2
LINC02550	TRUE	2
MILR1	TRUE	2
IRF2-DT	TRUE	2
LINC01215	TRUE	2
FGF14-AS2	TRUE	2
PDE7A-DT	TRUE	2
TTC23L-AS1	TRUE	2
LINC02664	TRUE	2
LINC02637	TRUE	2
LINC01023	TRUE	2
PPP1R21-DT	TRUE	2
HNRNPD-DT	TRUE	2
HK2-DT	TRUE	2
GAR1-DT	TRUE	2
INSIG1-DT	TRUE	2
H3-2	TRUE	2
H4C12	TRUE	2
U1	TRUE	2
USP27X	TRUE	2
FRMD6-AS1	TRUE	2
MIR6514	TRUE	2
RNVU1-27	TRUE	2
C8orf89	TRUE	2
IGHV2-70	TRUE	2
H4C6	TRUE	2
H3C6	TRUE	2
Metazoa_SRP	TRUE	2
MIR8086	TRUE	2
RN7SL663P	TRUE	2
LINC02340	TRUE	2
CCL4	TRUE	2
FCGBP	TRUE	2
Metazoa_SRP	TRUE	2
STMN1P1	TRUE	2
LINC00540	TRUE	2
Metazoa_SRP	TRUE	2
IGHV4-4	TRUE	2
H2AC8	TRUE	2
SEC22B4P	TRUE	2
MIR7845	TRUE	2
MIR6719	TRUE	2
SSTR3	TRUE	2
ZNF229	TRUE	2
ZNF426-DT	TRUE	2
H4C1	TRUE	2
H4C2	TRUE	2
NKILA	TRUE	2
H3C10	TRUE	2
CEP83-DT	TRUE	2
LINC02033	TRUE	2
CCDC28A-AS1	TRUE	2
ERICD	TRUE	2
IGHV1-69D	TRUE	2
LINC01374	TRUE	2
PEG13	TRUE	2
TEX54	TRUE	2
Metazoa_SRP	TRUE	2
MIR5010	TRUE	2
MIR6822	TRUE	2
C2orf81	TRUE	2
LINC02795	TRUE	2
GABPB1-IT1	TRUE	2
CDC42-AS1	TRUE	2
PRSS43P	TRUE	2

## Sheet: Cluster C
mRNA Cluster C
external_gene_name	rna_sig	cluster			Cluster	ONTOLOGY	ID	Description	GeneRatio	BgRatio	pvalue	p.adjust	qvalue	geneID	Count
CAMKK1	TRUE	3			3	CC	GO:0031234	extrinsic component of cytoplasmic side of plasma membrane	17/754	100/20434	1.37933e-07	0.000504702	0.000478042	1742/83850/10979/2534/2770/2775/2776/10681/2791/2793/3055/5747/5996/6503/51429/94056/6850	17
ACSM3	TRUE	3			3	CC	GO:0098562	cytoplasmic side of membrane	24/754	191/20434	1.66321e-07	0.000504702	0.000478042	29965/100307126/1742/1917/83850/10979/2534/2770/2775/2776/10681/2791/2793/3055/11006/120892/5747/5778/5996/5997/6503/51429/94056/6850	24
REXO5	TRUE	3			3	BP	GO:0071559	response to transforming growth factor beta	28/754	256/20434	3.06e-07	0.000619038	0.000586339	54829/1277/128853/1906/57669/23625/10979/64838/2534/203100/3397/753/4054/407975/375387/50855/5138/56937/5747/6498/161742/200734/10253/6770/114990/117166/80326/80139	28
GTF2IRD1	TRUE	3			3	BP	GO:0071560	cellular response to transforming growth factor beta stimulus	27/754	250/20434	6.38216e-07	0.000968333	0.000917183	54829/1277/128853/1906/57669/23625/10979/2534/203100/3397/753/4054/407975/375387/50855/5138/56937/5747/6498/161742/200734/10253/6770/114990/117166/80326/80139	27
PAF1	TRUE	3			3	CC	GO:0009898	cytoplasmic side of plasma membrane	21/754	167/20434	9.62593e-07	0.0011684	0.00110668	100307126/1742/83850/10979/2534/2770/2775/2776/10681/2791/2793/3055/11006/5747/5778/5996/5997/6503/51429/94056/6850	21
FMO3	TRUE	3			3	CC	GO:0019897	extrinsic component of plasma membrane	20/754	169/20434	4.47636e-06	0.00452784	0.00428867	22848/1013/1742/83850/10979/2534/2770/2775/2776/10681/2791/2793/3055/5747/5996/6503/51429/94056/6850/9101	20
FYN	TRUE	3			3	BP	GO:0030512	negative regulation of transforming growth factor beta receptor signaling pathway	13/754	86/20434	1.53768e-05	0.0133317	0.0126275	54829/23625/203100/753/407975/375387/56937/6498/161742/200734/10253/114990/117166	13
DPF1	TRUE	3			3	BP	GO:0042542	response to hydrogen peroxide	16/754	133/20434	3.23265e-05	0.0233118	0.0220804	558/1277/8061/2534/2775/3040/3741/23135/120892/84557/4217/8013/5076/8877/6770/7226	16
QPCTL	TRUE	3			3	BP	GO:0051384	response to glucocorticoid	16/754	134/20434	3.54768e-05	0.0233118	0.0220804	249/595/1026/1036/1906/2354/8061/2950/3291/5020/10076/5176/6770/7124/9101/7538	16
TYROBP	TRUE	3			3	BP	GO:0048545	response to steroid hormone	28/754	329/20434	3.84112e-05	0.0233118	0.0220804	249/257062/595/1026/1036/1277/161582/1906/2100/2354/8061/27086/2560/2950/3291/9611/8013/5020/56937/10076/23543/6256/5176/6663/6770/7124/9101/7538	28
ALOX5	TRUE	3			3	BP	GO:0031960	response to corticosteroid	17/754	151/20434	4.37843e-05	0.0236544	0.0224049	249/595/1026/1036/1277/1906/2354/8061/2950/3291/5020/10076/5176/6770/7124/9101/7538	17
CD6	TRUE	3			3	BP	GO:0030857	negative regulation of epithelial cell differentiation	9/754	47/20434	4.6771e-05	0.0236544	0.0224049	595/28514/3280/3397/4318/6608/161742/200734/10253	9
TACC3	TRUE	3			3	BP	GO:0007179	transforming growth factor beta receptor signaling pathway	20/754	201/20434	5.7743e-05	0.0269571	0.0255332	54829/128853/23625/10979/203100/3397/753/4054/407975/375387/50855/56937/5747/6498/161742/200734/10253/114990/117166/80139	20
NPC1L1	TRUE	3			3	CC	GO:0019898	extrinsic component of membrane	26/754	304/20434	6.62175e-05	0.027387	0.0259404	22848/10717/566/1013/1742/83850/10979/2534/2770/2775/2776/10681/2791/2793/3055/547/9397/5747/5996/6503/51429/9021/6663/94056/6850/9101	26
SLC11A1	TRUE	3			3	MF	GO:0003924	GTPase activity	27/754	322/20434	6.76891e-05	0.027387	0.0259404	10123/379/148252/1917/9669/2634/2770/2775/2776/10681/2791/2793/9567/120892/4521/401409/55647/23682/23551/5996/6002/6004/5997/6000/22836/27289/6236	27
OSBPL5	TRUE	3			3	CC	GO:0043025	neuronal cell body	35/754	472/20434	7.79248e-05	0.0295579	0.0279965	9590/10519/1152/1266/1917/8507/7976/2823/3767/3770/547/120892/4352/9148/80023/26012/55361/1263/5802/9693/79890/349667/5176/6509/6515/6620/6712/57731/6770/94056/6860/6861/7226/25861/25946	35
SNAPC1	TRUE	3			3	BP	GO:0050804	modulation of chemical synaptic transmission	31/754	405/20434	0.000111433	0.0392862	0.037211	57406/9590/254263/1627/9162/1742/9229/58512/1906/2534/2770/2900/23096/10288/120892/9148/57502/26012/5020/51247/5802/9693/25769/6770/6804/6809/9145/6860/7124/7305/9101	31
IFNGR1	TRUE	3			3	BP	GO:0099177	regulation of trans-synaptic signaling	31/754	406/20434	0.000116519	0.0392862	0.037211	57406/9590/254263/1627/9162/1742/9229/58512/1906/2534/2770/2900/23096/10288/120892/9148/57502/26012/5020/51247/5802/9693/25769/6770/6804/6809/9145/6860/7124/7305/9101	31
METTL1	TRUE	3
AP2S1	TRUE	3
ADAMTS6	TRUE	3
ARHGEF5	TRUE	3
LAMC3	TRUE	3
RRP12	TRUE	3
USP36	TRUE	3
ITIH1	TRUE	3
SLC2A3	TRUE	3
PTPRU	TRUE	3
CHI3L2	TRUE	3
WDR18	TRUE	3
CD84	TRUE	3
IDI1	TRUE	3
HEATR6	TRUE	3
PSME4	TRUE	3
DRD4	TRUE	3
ATP1B3	TRUE	3
GNB5	TRUE	3
FSTL3	TRUE	3
POLB	TRUE	3
RPS6KA2	TRUE	3
ACTN1	TRUE	3
P4HA2	TRUE	3
SIDT1	TRUE	3
PANX2	TRUE	3
SELENOO	TRUE	3
FERMT2	TRUE	3
MAP3K13	TRUE	3
SNCB	TRUE	3
ARHGEF10L	TRUE	3
CELSR1	TRUE	3
PAX2	TRUE	3
RBMS2	TRUE	3
SMC1B	TRUE	3
RBFOX1	TRUE	3
EDN1	TRUE	3
FKBP7	TRUE	3
AACS	TRUE	3
CADPS2	TRUE	3
IL12RB2	TRUE	3
FYB1	TRUE	3
GSTP1	TRUE	3
TTC39A	TRUE	3
RAD54L	TRUE	3
MYBPC2	TRUE	3
GNAO1	TRUE	3
CASS4	TRUE	3
AAMDC	TRUE	3
FER1L4	TRUE	3
ESF1	TRUE	3
CDIP1	TRUE	3
RGS1	TRUE	3
NAT14	TRUE	3
PITPNM2	TRUE	3
DTX2	TRUE	3
ABCC6	TRUE	3
ANGPT2	TRUE	3
SLC22A17	TRUE	3
COL9A3	TRUE	3
MYL6	TRUE	3
NANS	TRUE	3
WHRN	TRUE	3
MYO3A	TRUE	3
CREM	TRUE	3
SMIM24	TRUE	3
IGFALS	TRUE	3
GGA1	TRUE	3
SOX10	TRUE	3
GTPBP1	TRUE	3
TOM1	TRUE	3
RASD2	TRUE	3
RBFOX2	TRUE	3
SYNGR1	TRUE	3
UPK3A	TRUE	3
RANGAP1	TRUE	3
RBM23	TRUE	3
RIN3	TRUE	3
MMP9	TRUE	3
MYBL2	TRUE	3
SALL4	TRUE	3
SLCO4A1	TRUE	3
TCFL5	TRUE	3
EEF1A2	TRUE	3
SPEF1	TRUE	3
SIRPB1	TRUE	3
HCK	TRUE	3
OXT	TRUE	3
ASIP	TRUE	3
MAP1LC3A	TRUE	3
TNNC2	TRUE	3
SMARCA1	TRUE	3
PHEX	TRUE	3
JADE3	TRUE	3
RUBCNL	TRUE	3
ZNF629	TRUE	3
PARD6A	TRUE	3
ESRP2	TRUE	3
CRYM	TRUE	3
AQP8	TRUE	3
RRN3P2	TRUE	3
KNOP1	TRUE	3
EHD4	TRUE	3
OCA2	TRUE	3
FZD3	TRUE	3
STK3	TRUE	3
TRPS1	TRUE	3
LEPROTL1	TRUE	3
ARHGEF10	TRUE	3
FCGRT	TRUE	3
IL4I1	TRUE	3
NOVA2	TRUE	3
SGTA	TRUE	3
NUMBL	TRUE	3
SHD	TRUE	3
ZFR2	TRUE	3
APLP1	TRUE	3
CCDC9	TRUE	3
FZR1	TRUE	3
CD79A	TRUE	3
CDC37	TRUE	3
RABAC1	TRUE	3
PTPRS	TRUE	3
CNFN	TRUE	3
MIER2	TRUE	3
CPED1	TRUE	3
STX1A	TRUE	3
MINDY4	TRUE	3
SNX8	TRUE	3
NUDT1	TRUE	3
AEBP1	TRUE	3
GCK	TRUE	3
CNTNAP3	TRUE	3
SEC61B	TRUE	3
ASPN	TRUE	3
PALD1	TRUE	3
NEURL1	TRUE	3
SH3PXD2A	TRUE	3
UBE2S	TRUE	3
RNF43	TRUE	3
CHRNE	TRUE	3
LGALS3BP	TRUE	3
CNTNAP1	TRUE	3
ABI3	TRUE	3
COL1A1	TRUE	3
AREG	TRUE	3
RAPGEF2	TRUE	3
CCND1	TRUE	3
CHKA	TRUE	3
CLEC2B	TRUE	3
PHACTR1	TRUE	3
KHDRBS2	TRUE	3
BYSL	TRUE	3
TENT5A	TRUE	3
RNF130	TRUE	3
DBN1	TRUE	3
HES1	TRUE	3
CBLB	TRUE	3
VIPR1	TRUE	3
FOXP1	TRUE	3
EPB41L5	TRUE	3
POMC	TRUE	3
FNDC4	TRUE	3
PCSK4	TRUE	3
CCDC88A	TRUE	3
GNLY	TRUE	3
SLC1A4	TRUE	3
AAK1	TRUE	3
DLGAP3	TRUE	3
RGS2	TRUE	3
CTH	TRUE	3
ZBTB17	TRUE	3
LGALS8	TRUE	3
ADGRL2	TRUE	3
MPL	TRUE	3
MROH9	TRUE	3
CNN3	TRUE	3
IRF6	TRUE	3
MUC5B	TRUE	3
CTSD	TRUE	3
APOA1	TRUE	3
PMFBP1	TRUE	3
ECRG4	TRUE	3
NR4A3	TRUE	3
CSF3R	TRUE	3
YPEL5	TRUE	3
PLEKHG1	TRUE	3
SPART-AS1	TRUE	3
WBP4	TRUE	3
PAIP2	TRUE	3
ZFP30	TRUE	3
SORBS3	TRUE	3
ABCC11	TRUE	3
CXCR4	TRUE	3
LY9	TRUE	3
PRXL2A	TRUE	3
SLC66A2	TRUE	3
SPINK4	TRUE	3
NR4A1	TRUE	3
RAB38	TRUE	3
SNAI1	TRUE	3
PMEPA1	TRUE	3
DDX27	TRUE	3
TP53TG5	TRUE	3
IQSEC2	TRUE	3
LYPD3	TRUE	3
CDKN1A	TRUE	3
RIOK1	TRUE	3
SH3TC1	TRUE	3
PIWIL1	TRUE	3
SLC25A19	TRUE	3
TTF1	TRUE	3
NPBWR2	TRUE	3
INSIG2	TRUE	3
FOSB	TRUE	3
OPA3	TRUE	3
NRSN2	TRUE	3
MRPS26	TRUE	3
ID1	TRUE	3
KIRREL2	TRUE	3
FFAR1	TRUE	3
AHDC1	TRUE	3
HSPA2	TRUE	3
BCL11B	TRUE	3
FGFRL1	TRUE	3
SLC35E1	TRUE	3
WFIKKN1	TRUE	3
KDM4B	TRUE	3
GNG11	TRUE	3
GNAI1	TRUE	3
ZFP36	TRUE	3
SMO	TRUE	3
ATP1B2	TRUE	3
PHF20L1	TRUE	3
LRRC6	TRUE	3
EGLN3	TRUE	3
CDO1	TRUE	3
CDH15	TRUE	3
SYT5	TRUE	3
GAMT	TRUE	3
KCNA5	TRUE	3
ANGPTL8	TRUE	3
ZSCAN10	TRUE	3
NECTIN2	TRUE	3
KIF1A	TRUE	3
COLGALT1	TRUE	3
LSM7	TRUE	3
SNX9	TRUE	3
JUND	TRUE	3
SAG	TRUE	3
TNNT3	TRUE	3
TNNI2	TRUE	3
CALY	TRUE	3
ZNF331	TRUE	3
RGN	TRUE	3
AKAP12	TRUE	3
LILRB2	TRUE	3
GGT7	TRUE	3
GINS2	TRUE	3
NFATC1	TRUE	3
AOC3	TRUE	3
KREMEN2	TRUE	3
BARX1	TRUE	3
KHDRBS3	TRUE	3
FAAP24	TRUE	3
EMILIN2	TRUE	3
PTPRE	TRUE	3
SERPINF1	TRUE	3
ENAM	TRUE	3
KDM6B	TRUE	3
DLG4	TRUE	3
FCRL2	TRUE	3
RBM38	TRUE	3
SYT4	TRUE	3
CASP9	TRUE	3
PRAM1	TRUE	3
HSPBP1	TRUE	3
SLF1	TRUE	3
PLAAT4	TRUE	3
MYO18B	TRUE	3
BTG1	TRUE	3
CD101	TRUE	3
AP4B1	TRUE	3
CCNH	TRUE	3
DTNA	TRUE	3
CEMIP2	TRUE	3
OASL	TRUE	3
FAM186B	TRUE	3
RAB11FIP5	TRUE	3
WNT10A	TRUE	3
SPRY2	TRUE	3
SKIL	TRUE	3
STAM	TRUE	3
ENPP2	TRUE	3
DNAJB5	TRUE	3
SLC5A6	TRUE	3
SLC3A1	TRUE	3
DUSP5	TRUE	3
USP8	TRUE	3
SHF	TRUE	3
RASGEF1B	TRUE	3
GABARAPL1	TRUE	3
GLTP	TRUE	3
VPS37B	TRUE	3
RAB20	TRUE	3
ESR2	TRUE	3
ADAMTS17	TRUE	3
IGSF6	TRUE	3
TXNL4B	TRUE	3
NCOR1	TRUE	3
DPEP3	TRUE	3
ASGR1	TRUE	3
PNMT	TRUE	3
SLC39A3	TRUE	3
TRPM2	TRUE	3
RCN3	TRUE	3
CELA2A	TRUE	3
EFHD2	TRUE	3
CTTNBP2NL	TRUE	3
RGS16	TRUE	3
ECM1	TRUE	3
NUP210L	TRUE	3
ETNK2	TRUE	3
PTPN7	TRUE	3
GALM	TRUE	3
HES6	TRUE	3
VWA5B2	TRUE	3
ANK2	TRUE	3
GABRB2	TRUE	3
TNFRSF21	TRUE	3
SCUBE3	TRUE	3
NLGN4X	TRUE	3
RAB19	TRUE	3
STAR	TRUE	3
AOPEP	TRUE	3
CRB2	TRUE	3
FUOM	TRUE	3
PPRC1	TRUE	3
PTPRJ	TRUE	3
TENM4	TRUE	3
SERPINH1	TRUE	3
CAPN5	TRUE	3
GRIK4	TRUE	3
DUSP15	TRUE	3
GPHA2	TRUE	3
GPM6A	TRUE	3
NGLY1	TRUE	3
DIP2C	TRUE	3
UPF2	TRUE	3
AP1S3	TRUE	3
CWF19L2	TRUE	3
NMT2	TRUE	3
TRIM36	TRUE	3
ACMSD	TRUE	3
NR4A2	TRUE	3
FAM81B	TRUE	3
UBALD1	TRUE	3
C16orf89	TRUE	3
RPIA	TRUE	3
C4orf19	TRUE	3
OBSCN	TRUE	3
CCSAP	TRUE	3
PI4K2A	TRUE	3
PPM1J	TRUE	3
SLC24A2	TRUE	3
SLA	TRUE	3
TMBIM4	TRUE	3
GNAQ	TRUE	3
RPGR	TRUE	3
FGF18	TRUE	3
MED19	TRUE	3
RAB11FIP1	TRUE	3
UNC5D	TRUE	3
MYO1E	TRUE	3
DGKI	TRUE	3
DUSP2	TRUE	3
RHPN1	TRUE	3
ESYT3	TRUE	3
EIF5B	TRUE	3
CD1C	TRUE	3
SNX29P1	TRUE	3
SPATA2L	TRUE	3
VWA5B1	TRUE	3
ADAMTS4	TRUE	3
PADI4	TRUE	3
HK2	TRUE	3
ALDH4A1	TRUE	3
RGL4	TRUE	3
SPON2	TRUE	3
LRRC36	TRUE	3
RGS12	TRUE	3
ZNF233	TRUE	3
ABCG1	TRUE	3
RSPH1	TRUE	3
LRRC3	TRUE	3
CACFD1	TRUE	3
SPTBN4	TRUE	3
PMF1	TRUE	3
IER2	TRUE	3
LY6E	TRUE	3
ORAI2	TRUE	3
DMKN	TRUE	3
NPHS1	TRUE	3
ZNF385A	TRUE	3
EMC10	TRUE	3
ZNF653	TRUE	3
CXCL16	TRUE	3
PRR35	TRUE	3
AMDHD2	TRUE	3
ZNF75A	TRUE	3
STX5	TRUE	3
PLPP3	TRUE	3
CTRC	TRUE	3
SDC3	TRUE	3
ALPL	TRUE	3
NEXN	TRUE	3
GBP2	TRUE	3
NLRP3	TRUE	3
SPATA17	TRUE	3
KCNJ3	TRUE	3
NOSTRIN	TRUE	3
DHX57	TRUE	3
GABRB1	TRUE	3
FCRL4	TRUE	3
FBLN2	TRUE	3
ABHD6	TRUE	3
SLC6A20	TRUE	3
ZDHHC19	TRUE	3
F2RL2	TRUE	3
CDC20B	TRUE	3
RHOBTB3	TRUE	3
FAM183BP	TRUE	3
ZNF704	TRUE	3
MED30	TRUE	3
PHKG1	TRUE	3
GPR146	TRUE	3
TMUB1	TRUE	3
ALDH7A1	TRUE	3
SYK	TRUE	3
TMEM71	TRUE	3
ALDH1A1	TRUE	3
GKAP1	TRUE	3
MID1IP1	TRUE	3
PTCHD1	TRUE	3
TMEM63C	TRUE	3
BEND7	TRUE	3
DDX21	TRUE	3
NDRG2	TRUE	3
ARHGEF40	TRUE	3
NSMF	TRUE	3
ZNF219	TRUE	3
CLMN	TRUE	3
SPRED1	TRUE	3
GPR176	TRUE	3
DEPDC4	TRUE	3
CKB	TRUE	3
APBB1	TRUE	3
PLD4	TRUE	3
CCDC68	TRUE	3
RRAD	TRUE	3
ACSM1	TRUE	3
LDHAL6A	TRUE	3
STX3	TRUE	3
SGSM1	TRUE	3
GNGT2	TRUE	3
PIP5KL1	TRUE	3
NIBAN3	TRUE	3
TRAPPC2L	TRUE	3
SERTAD3	TRUE	3
NCKAP5L	TRUE	3
AXL	TRUE	3
SERPINF2	TRUE	3
ANGPTL4	TRUE	3
TMEM88	TRUE	3
VWCE	TRUE	3
FTH1	TRUE	3
LTBP3	TRUE	3
MAJIN	TRUE	3
VASN	TRUE	3
FILIP1L	TRUE	3
LDLRAD4	TRUE	3
SLC16A4	TRUE	3
ABHD15	TRUE	3
PTK2	TRUE	3
RNASE6	TRUE	3
HTRA4	TRUE	3
ZEB2	TRUE	3
SYAP1	TRUE	3
SF3B5	TRUE	3
DCLK2	TRUE	3
GPRC5C	TRUE	3
CD14	TRUE	3
DNAJC18	TRUE	3
MZB1	TRUE	3
DLGAP1	TRUE	3
ACYP2	TRUE	3
OR10A2	TRUE	3
SOX7	TRUE	3
KYAT1	TRUE	3
FUT3	TRUE	3
KCNG3	TRUE	3
RBKS	TRUE	3
JUNB	TRUE	3
FAM241B	TRUE	3
SLC25A33	TRUE	3
ENC1	TRUE	3
LKAAEAR1	TRUE	3
PWWP2B	TRUE	3
ZNF540	TRUE	3
MOB3A	TRUE	3
GPR22	TRUE	3
AZU1	TRUE	3
C1QTNF4	TRUE	3
SPTLC3	TRUE	3
BANP	TRUE	3
RND1	TRUE	3
FAM71D	TRUE	3
CES3	TRUE	3
ADCK5	TRUE	3
ZNRD2	TRUE	3
PLK3	TRUE	3
PHOSPHO1	TRUE	3
ZNF791	TRUE	3
SPTBN2	TRUE	3
RBM4	TRUE	3
NRROS	TRUE	3
GALNTL6	TRUE	3
ANKRD36C	TRUE	3
KY	TRUE	3
CD248	TRUE	3
CNIH2	TRUE	3
NLRP6	TRUE	3
CATSPERD	TRUE	3
CA5A	TRUE	3
C1orf127	TRUE	3
TP53I11	TRUE	3
CST6	TRUE	3
PTPN2	TRUE	3
CLCF1	TRUE	3
UBQLNL	TRUE	3
LONRF3	TRUE	3
FOSL1	TRUE	3
CCDC85B	TRUE	3
ARL4D	TRUE	3
PLEKHD1	TRUE	3
B3GALT6	TRUE	3
SPHK1	TRUE	3
HSD11B2	TRUE	3
DIRAS1	TRUE	3
PHLDB3	TRUE	3
NCKAP5	TRUE	3
METRNL	TRUE	3
FAM89B	TRUE	3
FLJ40194	TRUE	3
TGIF1	TRUE	3
MBOAT4	TRUE	3
NECTIN3	TRUE	3
CENPBD1	TRUE	3
STAP2	TRUE	3
RNF212	TRUE	3
PRSS36	TRUE	3
TMPRSS9	TRUE	3
CEP295NL	TRUE	3
CPNE7	TRUE	3
TMEM52	TRUE	3
RFLNA	TRUE	3
GEMIN4	TRUE	3
CITED4	TRUE	3
ZNF784	TRUE	3
PPP1R14BP3	TRUE	3
LINC02870	TRUE	3
FAHD1	TRUE	3
PLD5	TRUE	3
ZNF571	TRUE	3
AATK	TRUE	3
ZNF467	TRUE	3
ATG9B	TRUE	3
GPR3	TRUE	3
RNF41	TRUE	3
ZNF101	TRUE	3
FAM89A	TRUE	3
KCNJ14	TRUE	3
CLN8	TRUE	3
CSF1R	TRUE	3
LINC01006	TRUE	3
GALR2	TRUE	3
MAFA	TRUE	3
RGS7	TRUE	3
GJC1	TRUE	3
NAA38	TRUE	3
MCEMP1	TRUE	3
SLC25A10	TRUE	3
GPR132	TRUE	3
TENT5C	TRUE	3
ALYREF	TRUE	3
ZNF703	TRUE	3
OLFML1	TRUE	3
ADAP2	TRUE	3
OAF	TRUE	3
H2AC20	TRUE	3
CCSER1	TRUE	3
TOP1MT	TRUE	3
CCR10	TRUE	3
TMEM255B	TRUE	3
SOCS3	TRUE	3
PRR16	TRUE	3
MUC6	TRUE	3
CIB1	TRUE	3
UBALD2	TRUE	3
IL3RA	TRUE	3
ROR1	TRUE	3
PDE6G	TRUE	3
POU3F1	TRUE	3
ATP6V0C	TRUE	3
KLHDC8B	TRUE	3
RXRA	TRUE	3
PCLO	TRUE	3
ANKRD20A5P	TRUE	3
PDE2A	TRUE	3
SPDYE17	TRUE	3
CFAP73	TRUE	3
LILRB4	TRUE	3
TNFRSF18	TRUE	3
RTN4RL2	TRUE	3
ZNF395	TRUE	3
SLIT1	TRUE	3
WDR86	TRUE	3
C11orf96	TRUE	3
KCNJ11	TRUE	3
PRR27	TRUE	3
ISG15	TRUE	3
SAMD11	TRUE	3
LRRC74B	TRUE	3
CLEC17A	TRUE	3
PLA2G2C	TRUE	3
ANKRD19P	TRUE	3
RTP5	TRUE	3
ZNF490	TRUE	3
ARL4C	TRUE	3
AGRN	TRUE	3
HES4	TRUE	3
PEAK3	TRUE	3
PRR19	TRUE	3
HBA2	TRUE	3
CALHM6	TRUE	3
ASTL	TRUE	3
LRRK2	TRUE	3
MSANTD1	TRUE	3
RIMKLBP1	TRUE	3
CRYM-AS1	TRUE	3
RRP7A	TRUE	3
KAZN	TRUE	3
SRGAP3	TRUE	3
FUT4	TRUE	3
ZNF124	TRUE	3
ASMT	TRUE	3
ARL9	TRUE	3
TCF4	TRUE	3
WNK3	TRUE	3
SERTAD1	TRUE	3
ZNF763	TRUE	3
GAL3ST4	TRUE	3
MAP3K5	TRUE	3
PDGFA	TRUE	3
COL13A1	TRUE	3
KLKP1	TRUE	3
CPLANE1	TRUE	3
MPEG1	TRUE	3
DPP4	TRUE	3
HMGN5	TRUE	3
CARD11	TRUE	3
ZNF813	TRUE	3
SPRED2	TRUE	3
NRARP	TRUE	3
LINC01565	TRUE	3
DLL1	TRUE	3
PNP	TRUE	3
ZNF358	TRUE	3
CCDC152	TRUE	3
SFMBT2	TRUE	3
TBKBP1	TRUE	3
DMD	TRUE	3
MIR339	TRUE	3
Y_RNA	TRUE	3
Y_RNA	TRUE	3
Y_RNA	TRUE	3
SNORA31	TRUE	3
RNA5SP477	TRUE	3
RNU6-37P	TRUE	3
RNU6-1010P	TRUE	3
Y_RNA	TRUE	3
RNU6-942P	TRUE	3
Y_RNA	TRUE	3
RNU6-97P	TRUE	3
Y_RNA	TRUE	3
SNORA33	TRUE	3
RNY4P6	TRUE	3
Y_RNA	TRUE	3
RNU6-194P	TRUE	3
RNA5SP68	TRUE	3
Y_RNA	TRUE	3
Y_RNA	TRUE	3
RNU4-40P	TRUE	3
Y_RNA	TRUE	3
Y_RNA	TRUE	3
RN7SKP78	TRUE	3
RN7SKP130	TRUE	3
Y_RNA	TRUE	3
Y_RNA	TRUE	3
Y_RNA	TRUE	3
Y_RNA	TRUE	3
Y_RNA	TRUE	3
SUGCT-AS1	TRUE	3
IBA57-DT	TRUE	3
C6orf99	TRUE	3
SNHG5	TRUE	3
LINC00632	TRUE	3
LINC00963	TRUE	3
RPA4	TRUE	3
LINC02731	TRUE	3
NBDY	TRUE	3
LINC01973	TRUE	3
AIF1	TRUE	3
TRIM39	TRUE	3
TBC1D8	TRUE	3
UQCC3	TRUE	3
PRSS1	TRUE	3
FAM71F2	TRUE	3
SARNP	TRUE	3
MAPRE3-AS1	TRUE	3
C17orf107	TRUE	3
RP9P	TRUE	3
CATSPER2P1	TRUE	3
ARRDC5	TRUE	3
C16orf96	TRUE	3
COL6A6	TRUE	3
PPIAP30	TRUE	3
XKR4	TRUE	3
RNU6-877P	TRUE	3
Y_RNA	TRUE	3
RNU6-142P	TRUE	3
RNU6-1024P	TRUE	3
SNORA70B	TRUE	3
Y_RNA	TRUE	3
RNU6-662P	TRUE	3
Y_RNA	TRUE	3
RNU6-611P	TRUE	3
RNU6-937P	TRUE	3
SNORD38C	TRUE	3
RNU6-31P	TRUE	3
RNU1-67P	TRUE	3
RNA5SP122	TRUE	3
Y_RNA	TRUE	3
RNU6-790P	TRUE	3
Y_RNA	TRUE	3
RNU6-541P	TRUE	3
MIR581	TRUE	3
MIR186	TRUE	3
MT-TT	TRUE	3
RNU6ATAC26P	TRUE	3
MIR320E	TRUE	3
MIR766	TRUE	3
IGLV4-3	TRUE	3
IGLJ2	TRUE	3
IGHM	TRUE	3
U3	TRUE	3
SNORA3B	TRUE	3
RPL7AP60	TRUE	3
C1QBPP2	TRUE	3
FTH1P3	TRUE	3
TTLL13P	TRUE	3
RPL11P3	TRUE	3
ADAT3	TRUE	3
TAF9BP1	TRUE	3
LINC01521	TRUE	3
LINC02347	TRUE	3
SETP21	TRUE	3
GTF2IRD2P1	TRUE	3
RPL5P35	TRUE	3
SRSF9P1	TRUE	3
MIR17HG	TRUE	3
CELA2B	TRUE	3
CKLF	TRUE	3
RBM38-AS1	TRUE	3
ZNF579	TRUE	3
IGBP1-AS2	TRUE	3
RNU6ATAC27P	TRUE	3
MIR548Q	TRUE	3
MIR1183	TRUE	3
TMEM14EP	TRUE	3
FADS3	TRUE	3
BTBD19	TRUE	3
RNU4-62P	TRUE	3
RNU2-33P	TRUE	3
RNU2-28P	TRUE	3
RN7SKP235	TRUE	3
RNU6-1203P	TRUE	3
RN7SKP38	TRUE	3
RNU4-47P	TRUE	3
RNU2-68P	TRUE	3
RNU6-172P	TRUE	3
FTH1P10	TRUE	3
RABGAP1L-IT1	TRUE	3
TINCR	TRUE	3
RBMX2P3	TRUE	3
IL10RB-DT	TRUE	3
ROR1-AS1	TRUE	3
ZNF587P1	TRUE	3
YES1P1	TRUE	3
LINC01857	TRUE	3
PHEX-AS1	TRUE	3
RPSAP18	TRUE	3
RPL4P7	TRUE	3
MIR3659HG	TRUE	3
FCF1P7	TRUE	3
OPA1-AS1	TRUE	3
NDUFAF8	TRUE	3
POT1-AS1	TRUE	3
RPS26P58	TRUE	3
SMARCE1P1	TRUE	3
RPS27AP12	TRUE	3
MPRIP-AS1	TRUE	3
LINC01763	TRUE	3
MTCO3P5	TRUE	3
LINC01703	TRUE	3
SNED1-AS1	TRUE	3
MKRN2OS	TRUE	3
PCA3	TRUE	3
LINC01375	TRUE	3
EIF4A1P5	TRUE	3
RPS3AP27	TRUE	3
ST7-AS2	TRUE	3
RPL22P3	TRUE	3
HDAC9-AS1	TRUE	3
BTBD9-AS1	TRUE	3
MLXP1	TRUE	3
PSMD10P2	TRUE	3
FABP7P1	TRUE	3
ABHD17AP6	TRUE	3
LINC00511	TRUE	3
RPL12P44	TRUE	3
MKRN6P	TRUE	3
WDR11-AS1	TRUE	3
PGBP	TRUE	3
RPL11P1	TRUE	3
KRT8P20	TRUE	3
RPS8P4	TRUE	3
SCAMP4	TRUE	3
MIR1302-9HG	TRUE	3
RPL21P90	TRUE	3
RBM15-AS1	TRUE	3
LINC01494	TRUE	3
PTPN2P1	TRUE	3
PCAT6	TRUE	3
LINC02585	TRUE	3
ITPKB-IT1	TRUE	3
ANKRD49P1	TRUE	3
FNDC10	TRUE	3
RAB1AP1	TRUE	3
MED4-AS1	TRUE	3
AGBL5-IT1	TRUE	3
CCDC26	TRUE	3
EPHA1-AS1	TRUE	3
KCNQ5-AS1	TRUE	3
REV3L-IT1	TRUE	3
RLIMP1	TRUE	3
RABGAP1L-AS1	TRUE	3
RPL21P93	TRUE	3
LINC01150	TRUE	3
FOXO6-AS1	TRUE	3
B3GALNT1P1	TRUE	3
LINC01435	TRUE	3
ATP5MC1P1	TRUE	3
LINC01284	TRUE	3
TCEA1P2	TRUE	3
PPP5D1	TRUE	3
LINC00102	TRUE	3
FAM133DP	TRUE	3
FBXW4P1	TRUE	3
LINC01362	TRUE	3
SSBL4P	TRUE	3
MFSD13B	TRUE	3
LINC01816	TRUE	3
LINC01712	TRUE	3
PRDX3P2	TRUE	3
RPL34P20	TRUE	3
FAM27C	TRUE	3
RPL7P21	TRUE	3
LINC-PINT	TRUE	3
DBIL5P	TRUE	3
ITCH-IT1	TRUE	3
IPO9-AS1	TRUE	3
USP12-AS1	TRUE	3
FAM215B	TRUE	3
KNOP1P4	TRUE	3
RPS26P42	TRUE	3
SAPCD2P3	TRUE	3
LINC01517	TRUE	3
NEFLP1	TRUE	3
ATP11A-AS1	TRUE	3
NUTM2HP	TRUE	3
TNF	TRUE	3
TRBV29-1	TRUE	3
HMGN2P20	TRUE	3
LINC01725	TRUE	3
RPS15AP6	TRUE	3
FAM238A	TRUE	3
SNRPEP4	TRUE	3
LINC00513	TRUE	3
KRT8P39	TRUE	3
KRT8P15	TRUE	3
TWIST2	TRUE	3
CICP27	TRUE	3
MAP3K5-AS1	TRUE	3
PINLYP	TRUE	3
LINC01309	TRUE	3
UPF3AP3	TRUE	3
SUMO1P3	TRUE	3
RPL7L1P3	TRUE	3
ANKRD65	TRUE	3
HSPE1P27	TRUE	3
RPSAP16	TRUE	3
UBE2R2-AS1	TRUE	3
GNAS-AS1	TRUE	3
LINC02569	TRUE	3
RHOA-IT1	TRUE	3
MORC2-AS1	TRUE	3
RPL13AP12	TRUE	3
PRKX-AS1	TRUE	3
LINC01361	TRUE	3
EIF2S2P3	TRUE	3
ARF4P2	TRUE	3
RC3H1-IT1	TRUE	3
ZNF853	TRUE	3
KRT18P5	TRUE	3
ARHGEF38	TRUE	3
LINC00299	TRUE	3
RPS3AP12	TRUE	3
RPS26P41	TRUE	3
FTH1P11	TRUE	3
XIAP-AS1	TRUE	3
LINC02245	TRUE	3
RNF216-IT1	TRUE	3
LINC02631	TRUE	3
LINC01238	TRUE	3
RPS13P4	TRUE	3
LRIG2-DT	TRUE	3
SNORD11	TRUE	3
RNU6-437P	TRUE	3
RNU7-125P	TRUE	3
GAPDHP39	TRUE	3
RPL21P10	TRUE	3
RPS15AP16	TRUE	3
RN7SL34P	TRUE	3
LILRA4	TRUE	3
RN7SL146P	TRUE	3
RN7SL587P	TRUE	3
RN7SL794P	TRUE	3
RPS29P20	TRUE	3
RPS12P27	TRUE	3
NDUFB2-AS1	TRUE	3
RPL22P19	TRUE	3
RN7SL344P	TRUE	3
RN7SL441P	TRUE	3
EEF1A1P25	TRUE	3
ZBTB20-AS1	TRUE	3
RN7SL482P	TRUE	3
RPS23P6	TRUE	3
ZNF90P1	TRUE	3
XACT	TRUE	3
LINC00893	TRUE	3
RN7SL323P	TRUE	3
FOXP1-IT1	TRUE	3
SERBP1P3	TRUE	3
RN7SL329P	TRUE	3
RN7SL745P	TRUE	3
RN7SL37P	TRUE	3
LINC01206	TRUE	3
LINC00971	TRUE	3
RPL12P21	TRUE	3
LINC00882	TRUE	3
RN7SL180P	TRUE	3
RN7SL449P	TRUE	3
RN7SL233P	TRUE	3
PPIAP83	TRUE	3
RN7SL842P	TRUE	3
RPL32P2	TRUE	3
RN7SL452P	TRUE	3
RPSAP36	TRUE	3
RN7SL285P	TRUE	3
RN7SL337P	TRUE	3
RN7SL364P	TRUE	3
RN7SL832P	TRUE	3
RN7SL743P	TRUE	3
RPSAP51	TRUE	3
P2RY11	TRUE	3
PPIAP71	TRUE	3
RN7SL698P	TRUE	3
SIAH2-AS1	TRUE	3
DBNDD2	TRUE	3
RPS2P45	TRUE	3
ETV5	TRUE	3
RN7SL280P	TRUE	3
CTAGE8	TRUE	3
ASLP1	TRUE	3
EXTL3-AS1	TRUE	3
BCKDHA	TRUE	3
ANK2-AS1	TRUE	3
GAPDHP60	TRUE	3
PIMREGP4	TRUE	3
BACH1-IT1	TRUE	3
POU5F2	TRUE	3
TBCAP3	TRUE	3
LINC02265	TRUE	3
RNF103-CHMP3	TRUE	3
MCPH1-AS1	TRUE	3
RAC1P2	TRUE	3
RASA2-IT1	TRUE	3
LINC01618	TRUE	3
KHDRBS2-OT1	TRUE	3
TPM3P6	TRUE	3
PITPNM2-AS1	TRUE	3
CENPS-CORT	TRUE	3
MALAT1	TRUE	3
TET2-AS1	TRUE	3
HSPA8P19	TRUE	3
RNU7-41P	TRUE	3
RNU7-12P	TRUE	3
RNU6-1333P	TRUE	3
Y_RNA	TRUE	3
RNU6ATAC39P	TRUE	3
RNY3P16	TRUE	3
RNA5SP282	TRUE	3
Y_RNA	TRUE	3
RNU7-40P	TRUE	3
RNU7-115P	TRUE	3
RNU6-118P	TRUE	3
RNU6-539P	TRUE	3
RNU7-193P	TRUE	3
RNA5SP466	TRUE	3
RNU6-430P	TRUE	3
RNU6-1003P	TRUE	3
RNU6-993P	TRUE	3
RNU6-731P	TRUE	3
RNU7-181P	TRUE	3
IGLV2-5	TRUE	3
IGLVI-70	TRUE	3
MINCR	TRUE	3
IGKV2-26	TRUE	3
NPIPB11	TRUE	3
OR7E126P	TRUE	3
SMG1P6	TRUE	3
PTPRJ-AS1	TRUE	3
SCARNA9	TRUE	3
HNRNPA1P76	TRUE	3
RNY1P9	TRUE	3
PDXDC2P	TRUE	3
NDUFAF2P2	TRUE	3
RSF1-IT1	TRUE	3
FAM222A-AS1	TRUE	3
RMST	TRUE	3
PDE2A-AS1	TRUE	3
DNAAF4	TRUE	3
ZNF10	TRUE	3
OR13A1	TRUE	3
PDE2A-AS2	TRUE	3
RRN3P3	TRUE	3
CLLU1	TRUE	3
PHBP19	TRUE	3
LINC02356	TRUE	3
INAFM1	TRUE	3
MRS2P2	TRUE	3
OTOAP1	TRUE	3
HIGD1AP9	TRUE	3
MAD2L1P1	TRUE	3
CHMP4BP1	TRUE	3
CENPUP2	TRUE	3
LINC01568	TRUE	3
PRELID1P4	TRUE	3
LINC01220	TRUE	3
NUTF2P6	TRUE	3
LINC02284	TRUE	3
NR4A1AS	TRUE	3
AOC4P	TRUE	3
PPIAP51	TRUE	3
LCMT1-AS1	TRUE	3
LINC02280	TRUE	3
LINC01311	TRUE	3
USP7-AS1	TRUE	3
WFDC21P	TRUE	3
CARHSP1-DT	TRUE	3
DDX19A-DT	TRUE	3
SNORD3B-2	TRUE	3
LINC01977	TRUE	3
MRPL12	TRUE	3
MIR4480	TRUE	3
SINHCAFP1	TRUE	3
DLGAP1-AS4	TRUE	3
EEF1DP7	TRUE	3
RN7SL555P	TRUE	3
SNORD3A	TRUE	3
RN7SL32P	TRUE	3
RNU4ATAC	TRUE	3
MIR4786	TRUE	3
RN7SL448P	TRUE	3
SEPTIN4-AS1	TRUE	3
MIR4511	TRUE	3
RN7SL45P	TRUE	3
RN7SL230P	TRUE	3
MIR5094	TRUE	3
RN7SL200P	TRUE	3
MIR3682	TRUE	3
KYNUP2	TRUE	3
MIR4489	TRUE	3
MIR3609	TRUE	3
RN7SL138P	TRUE	3
MIR744	TRUE	3
SNHG25	TRUE	3
MIR4451	TRUE	3
MIR4530	TRUE	3
RN7SL377P	TRUE	3
SETP3	TRUE	3
MIR5695	TRUE	3
MIR3680-2	TRUE	3
MRPL37P1	TRUE	3
KRT18P61	TRUE	3
ZNF790-AS1	TRUE	3
HEATR6-DT	TRUE	3
BSG-AS1	TRUE	3
ARHGEF18-AS1	TRUE	3
ERFL	TRUE	3
BNIP3P40	TRUE	3
SMC5-DT	TRUE	3
ADGRE4P	TRUE	3
KCNQ1OT1	TRUE	3
ZNF528-AS1	TRUE	3
NBPF14	TRUE	3
IMMP1LP3	TRUE	3
YPEL5P2	TRUE	3
SNX29P2	TRUE	3
RN7SKP4	TRUE	3
RNU6-94P	TRUE	3
SNORD11B	TRUE	3
DCTN6-DT	TRUE	3
RN7SL827P	TRUE	3
SNORD14A	TRUE	3
CASC15	TRUE	3
KLC4-AS1	TRUE	3
NUDT3	TRUE	3
OR7A19P	TRUE	3
LINC02012	TRUE	3
RAB33B-AS1	TRUE	3
MIR6812	TRUE	3
CWC25	TRUE	3
EPOP	TRUE	3
MIR8066	TRUE	3
Metazoa_SRP	TRUE	3
FAM27E3	TRUE	3
CASTOR2	TRUE	3
MIR6889	TRUE	3
Metazoa_SRP	TRUE	3
Metazoa_SRP	TRUE	3
RN7SL600P	TRUE	3
LINC01730	TRUE	3
Metazoa_SRP	TRUE	3
MRPL57P3	TRUE	3
SIK1B	TRUE	3
UHRF1	TRUE	3
H4C9	TRUE	3
Metazoa_SRP	TRUE	3
MIR7111	TRUE	3
Metazoa_SRP	TRUE	3
RN7SL270P	TRUE	3
Metazoa_SRP	TRUE	3
Y_RNA	TRUE	3
Metazoa_SRP	TRUE	3
Metazoa_SRP	TRUE	3
SND1-IT1	TRUE	3
TBC1D22A-AS1	TRUE	3
DNAJB5-DT	TRUE	3
RBM5-AS1	TRUE	3
HSP90AB4P	TRUE	3
PRNCR1	TRUE	3
MIR1244-4	TRUE	3
MIR1244-2	TRUE	3
MIR5196	TRUE	3
HULC	TRUE	3
DINOL	TRUE	3
POLR2J3	TRUE	3
LINC02680	TRUE	3

## Sheet: Cluster D
mRNA Cluster D
external_gene_name	rna_sig	cluster		Cluster	ONTOLOGY	ID	Description	GeneRatio	BgRatio	pvalue	p.adjust	qvalue	geneID	Count
FUCA2	TRUE	4		4	CC	GO:0019814	immunoglobulin complex	43/1037	157/20434	2.70623e-20	1.80803e-16	1.58614e-16	3493/3494/3501/28452/28410/28408/28385/57289/3514/28937/28935/28299/28943/28941/28903/28923/28921/28919/28881/28908/28906/3538/3539/28834/28823/28822/28820/28772/28816/28815/28814/28813/28817/28802/28804/28784/28783/28781/28776/28775/28774/28773/3512	43
CASP10	TRUE	4		4	BP	GO:0002460	adaptive immune response based on somatic recombination of immune receptors built from immunoglobulin superfamily domains	53/1037	357/20434	1.94447e-12	6.4955e-09	5.69832e-09	326/10538/602/708/729230/912/939/29126/970/1075/1512/2625/3383/3493/3494/3501/28452/28410/28408/28385/57289/3514/28937/28299/28903/28921/28919/28881/28908/3538/3539/28834/28823/28822/28820/28816/28815/28813/28817/28776/3586/8809/3662/5551/6095/84174/121260/4092/6693/30009/7099/7133/51043	53
PLXND1	TRUE	4		4	BP	GO:0002440	production of molecular mediator of immune response	46/1037	285/20434	2.97442e-12	6.62403e-09	5.81108e-09	10538/729230/2625/3098/3162/3514/28937/28935/28299/28943/28941/28903/28923/28921/28919/28881/28908/28906/28823/28822/28820/28772/28816/28815/28814/28813/28817/28802/28804/28784/28783/28781/28776/28775/28774/28773/3586/8809/25939/8482/121260/8140/4092/30009/7099/7133	46
ST7	TRUE	4		4	BP	GO:0002377	immunoglobulin production	36/1037	197/20434	1.85808e-11	3.10346e-08	2.72258e-08	10538/3514/28937/28935/28299/28943/28941/28903/28923/28921/28919/28881/28908/28906/28823/28822/28820/28772/28816/28815/28814/28813/28817/28802/28804/28784/28783/28781/28776/28775/28774/28773/3586/25939/121260/30009	36
TSPOAP1	TRUE	4		4	BP	GO:0002449	lymphocyte mediated immunity	50/1037	350/20434	3.4593e-11	4.62232e-08	4.05503e-08	326/10538/602/708/23705/729230/912/939/970/1075/1512/2625/3383/3493/3494/3501/28452/28410/28408/28385/57289/3514/28937/28299/28903/28921/28919/28881/28908/3538/3539/28834/28823/28822/28820/28816/28815/28813/28817/28776/3586/8809/5551/84174/57823/121260/4092/30009/7133/79465	50
PON1	TRUE	4		4	BP	GO:0051249	regulation of lymphocyte activation	62/1037	500/20434	7.06432e-11	7.86612e-08	6.90072e-08	101/814/6352/729230/912/100133941/939/29126/11314/916/970/160365/9231/1960/10875/2621/2625/1880/3149/3493/3494/3501/28452/28410/28408/28385/57289/3514/3538/3539/28834/3586/3559/3574/3662/3956/4332/5133/7001/27166/29108/25807/864/64092/140885/27240/121260/4092/8651/6664/6666/6693/6714/30009/201633/7099/23495/7133/8744/79155/7525/51043	62
TMEM132A	TRUE	4		4	BP	GO:0006958	complement activation, classical pathway	28/1037	134/20434	1.27868e-10	1.22041e-07	1.07063e-07	708/3493/3494/3501/28452/28410/28408/28385/57289/3514/28937/28299/28903/28921/28919/28881/28908/3538/3539/28834/28823/28822/28820/28816/28815/28813/28817/28776	28
PRSS21	TRUE	4		4	BP	GO:0002455	humoral immune response mediated by circulating immunoglobulin	29/1037	149/20434	3.59548e-10	2.75066e-07	2.41308e-07	602/708/3493/3494/3501/28452/28410/28408/28385/57289/3514/28937/28299/28903/28921/28919/28881/28908/3538/3539/28834/28823/28822/28820/28816/28815/28813/28817/28776	29
TKTL1	TRUE	4		4	BP	GO:0006909	phagocytosis	50/1037	374/20434	3.77017e-10	2.75066e-07	2.41308e-07	71/11314/8291/2212/2621/7087/3493/3494/3501/28452/28410/28408/28385/57289/3514/28937/28299/28903/28921/28919/28881/28908/3538/3539/28834/28823/28822/28820/28816/28815/28813/28817/28776/3601/3684/3984/4035/4481/29108/11031/54734/23616/140885/6714/7057/353376/7099/644150/55113/7525	50
BAIAP3	TRUE	4		4	BP	GO:0019724	B cell mediated immunity	36/1037	219/20434	4.11714e-10	2.75066e-07	2.41308e-07	10538/602/708/939/970/3493/3494/3501/28452/28410/28408/28385/57289/3514/28937/28299/28903/28921/28919/28881/28908/3538/3539/28834/28823/28822/28820/28816/28815/28813/28817/28776/3586/84174/121260/30009	36
CELSR3	TRUE	4		4	BP	GO:0006898	receptor-mediated endocytosis	45/1037	327/20434	1.13337e-09	6.2037e-07	5.44233e-07	57007/81693/88455/124930/302/1174/408/967/10211/26585/3339/3357/3493/3494/28452/3514/28937/28299/28903/28921/28919/28881/28908/3538/3539/28834/28823/28822/28820/28816/28815/28813/28817/28776/3684/3512/26119/4035/4481/9260/11031/6288/6678/7036/7422	45
GIPR	TRUE	4		4	BP	GO:0002433	immune response-regulating cell surface receptor signaling pathway involved in phagocytosis	27/1037	138/20434	1.28375e-09	6.2037e-07	5.44233e-07	71/2212/3501/28452/3514/28937/28299/28903/28921/28919/28881/28908/3538/3539/28834/28823/28822/28820/28816/28815/28813/28817/28776/3984/6714/644150/7525	27
ANLN	TRUE	4		4	BP	GO:0038096	Fc-gamma receptor signaling pathway involved in phagocytosis	27/1037	138/20434	1.28375e-09	6.2037e-07	5.44233e-07	71/2212/3501/28452/3514/28937/28299/28903/28921/28919/28881/28908/3538/3539/28834/28823/28822/28820/28816/28815/28813/28817/28776/3984/6714/644150/7525	27
ZBTB32	TRUE	4		4	MF	GO:0003823	antigen binding	29/1037	157/20434	1.29998e-09	6.2037e-07	5.44233e-07	912/3493/3494/3501/28452/28410/28408/28385/57289/3514/28937/28299/28903/28919/28908/3538/3539/28834/28823/28822/28820/28816/28815/28813/28817/28776/3512/140885/8140	29
TMEM159	TRUE	4		4	BP	GO:0038094	Fc-gamma receptor signaling pathway	27/1037	139/20434	1.51745e-09	6.75871e-07	5.92923e-07	71/2212/3501/28452/3514/28937/28299/28903/28921/28919/28881/28908/3538/3539/28834/28823/28822/28820/28816/28815/28813/28817/28776/3984/6714/644150/7525	27
ACP3	TRUE	4		4	BP	GO:0006956	complement activation	30/1037	171/20434	2.43225e-09	1.01562e-06	8.90972e-07	708/27202/1675/3493/3494/3501/28452/28410/28408/28385/57289/3514/28937/28299/28903/28921/28919/28881/28908/3538/3539/28834/28823/28822/28820/28816/28815/28813/28817/28776	30
BID	TRUE	4		4	BP	GO:0002431	Fc receptor mediated stimulatory signaling pathway	27/1037	144/20434	3.41451e-09	1.3419e-06	1.17721e-06	71/2212/3501/28452/3514/28937/28299/28903/28921/28919/28881/28908/3538/3539/28834/28823/28822/28820/28816/28815/28813/28817/28776/3984/6714/644150/7525	27
CHDH	TRUE	4		4	BP	GO:0016064	immunoglobulin mediated immune response	34/1037	216/20434	3.99213e-09	1.48174e-06	1.29989e-06	10538/602/708/939/3493/3494/3501/28452/28410/28408/28385/57289/3514/28937/28299/28903/28921/28919/28881/28908/3538/3539/28834/28823/28822/28820/28816/28815/28813/28817/28776/3586/121260/30009	34
RUNX3	TRUE	4		4	BP	GO:0042110	T cell activation	55/1037	473/20434	8.69553e-09	3.05762e-06	2.68237e-06	101/326/10538/602/814/841/6352/729230/10803/977/912/100133941/939/29126/11314/916/970/160365/9231/1958/1960/10875/2625/1880/3383/3586/8809/3559/3574/3662/3936/3956/5133/7001/27166/57580/29108/6095/864/140885/27240/84174/4092/8651/6666/6693/6714/30009/201633/7133/8744/7471/7525/51043/161882	55
GLRX2	TRUE	4		4	BP	GO:0030449	regulation of complement activation	23/1037	114/20434	1.15386e-08	3.85447e-06	3.38142e-06	708/27202/3501/28452/3514/28937/28299/28903/28921/28919/28881/28908/3538/3539/28834/28823/28822/28820/28816/28815/28813/28817/28776	23
PLEKHO1	TRUE	4		4	BP	GO:0002696	positive regulation of leukocyte activation	47/1037	393/20434	4.48706e-08	1.42753e-05	1.25233e-05	101/6352/729230/912/100133941/939/29126/916/970/160365/1075/1960/9846/2621/2625/1880/3493/3494/3501/28452/28410/28408/28385/57289/3514/3538/3539/28834/3586/3559/3574/3684/3956/5133/29108/864/140885/8651/6666/6714/30009/7057/7099/8744/79155/7525/51043	47
TYMP	TRUE	4		4	BP	GO:0042119	neutrophil activation	55/1037	499/20434	5.5126e-08	1.67408e-05	1.46862e-05	55/101/226/290/302/820/6352/11314/967/1675/10970/1265/23406/8804/1075/1512/84418/79930/2171/2212/10875/2444/2519/2896/2990/2992/3303/3304/3614/10788/3684/3687/28956/79888/4332/4718/23114/4831/11240/5223/5315/80301/57580/10213/5787/29108/11031/5864/5912/6282/8778/140885/121260/353376/7133	55
VIM	TRUE	4		4	BP	GO:0051251	positive regulation of lymphocyte activation	43/1037	348/20434	6.60927e-08	1.91985e-05	1.68423e-05	101/6352/729230/912/100133941/939/29126/916/970/160365/1960/2621/2625/1880/3493/3494/3501/28452/28410/28408/28385/57289/3514/3538/3539/28834/3586/3559/3574/3956/5133/29108/864/140885/8651/6666/6714/30009/7099/8744/79155/7525/51043	43
SLAMF7	TRUE	4		4	BP	GO:0050867	positive regulation of cell activation	47/1037	404/20434	1.03947e-07	2.89362e-05	2.53849e-05	101/6352/729230/912/100133941/939/29126/916/970/160365/1075/1960/9846/2621/2625/1880/3493/3494/3501/28452/28410/28408/28385/57289/3514/3538/3539/28834/3586/3559/3574/3684/3956/5133/29108/864/140885/8651/6666/6714/30009/7057/7099/8744/79155/7525/51043	47
TNFRSF1B	TRUE	4		4	BP	GO:0043312	neutrophil degranulation	53/1037	484/20434	1.18975e-07	3.17948e-05	2.78927e-05	55/101/226/290/302/820/11314/967/1675/10970/1265/23406/8804/1075/1512/84418/79930/2171/2212/10875/2444/2519/2896/2990/2992/3303/3304/3614/10788/3684/3687/28956/79888/4332/4718/23114/4831/11240/5223/5315/80301/10213/5787/29108/11031/5864/5912/6282/8778/140885/121260/353376/7133	53
HMGB3	TRUE	4		4	BP	GO:0002446	neutrophil mediated immunity	54/1037	498/20434	1.24807e-07	3.20706e-05	2.81346e-05	1636/55/101/226/290/302/820/11314/967/1675/10970/1265/23406/8804/1075/1512/84418/79930/2171/2212/10875/2444/2519/2896/2990/2992/3303/3304/3614/10788/3684/3687/28956/79888/4332/4718/23114/4831/11240/5223/5315/80301/10213/5787/29108/11031/5864/5912/6282/8778/140885/121260/353376/7133	54
BAK1	TRUE	4		4	BP	GO:0002283	neutrophil activation involved in immune response	53/1037	487/20434	1.45241e-07	3.5939e-05	3.15282e-05	55/101/226/290/302/820/11314/967/1675/10970/1265/23406/8804/1075/1512/84418/79930/2171/2212/10875/2444/2519/2896/2990/2992/3303/3304/3614/10788/3684/3687/28956/79888/4332/4718/23114/4831/11240/5223/5315/80301/10213/5787/29108/11031/5864/5912/6282/8778/140885/121260/353376/7133	53
GRN	TRUE	4		4	BP	GO:0022407	regulation of cell-cell adhesion	49/1037	436/20434	1.62539e-07	3.87829e-05	3.40231e-05	101/84830/4301/288/6370/6352/729230/912/100133941/939/29126/11314/916/970/160365/9231/2039/1960/10875/10211/2625/3383/3586/3559/3574/3956/79414/9223/340533/5133/7001/29108/5962/864/140885/4092/8651/6666/6693/6714/6484/30009/201633/8744/7143/7422/7471/7525/51043	49
GAB2	TRUE	4		4	BP	GO:0030217	T cell differentiation	33/1037	246/20434	3.37849e-07	7.78333e-05	6.8281e-05	101/326/10538/602/814/729230/10803/912/939/916/1958/1960/10875/2625/1880/8809/3559/3574/3662/7001/27166/57580/6095/864/4092/8651/6666/6693/30009/8744/7471/51043/161882	33
MAP2K3	TRUE	4		4	BP	GO:0002920	regulation of humoral immune response	23/1037	137/20434	3.96442e-07	8.82877e-05	7.74523e-05	708/27202/3501/28452/3514/28937/28299/28903/28921/28919/28881/28908/3538/3539/28834/28823/28822/28820/28816/28815/28813/28817/28776	23
DAPK2	TRUE	4		4	BP	GO:0050863	regulation of T cell activation	39/1037	326/20434	6.1857e-07	0.000133312	0.000116951	101/814/6352/729230/912/100133941/939/29126/11314/916/970/160365/9231/1960/10875/2625/3586/3559/3574/3662/3956/5133/7001/27166/29108/864/140885/27240/4092/8651/6666/6693/6714/30009/201633/7133/8744/7525/51043	39
USP2	TRUE	4		4	BP	GO:0007015	actin filament organization	47/1037	434/20434	8.46892e-07	0.000176815	0.000155115	71/226/283/395/408/55616/822/832/10602/57175/79585/23406/81553/2039/2041/339768/85462/2316/3383/10788/23189/3936/3984/56203/4082/22921/4542/4646/29993/57026/5216/64857/55607/84687/57580/5629/29108/5962/359845/23616/8470/6714/54961/7169/7170/11344/7408	47
MSR1	TRUE	4		4	CC	GO:0072562	blood microparticle	23/1037	146/20434	1.2588e-06	0.000254849	0.000223572	71/10518/1192/3303/3304/3311/3493/3494/3501/28452/3514/28937/28299/28903/28919/28908/3538/3539/28822/3512/5216/5444/5705	23
INPP4A	TRUE	4		4	BP	GO:0002683	negative regulation of immune system process	44/1037	403/20434	1.51727e-06	0.000290776	0.00025509	84830/708/27202/6370/729230/29126/11314/1281/9231/2200/10875/2852/2876/26585/2896/3149/3162/3586/3559/4332/4681/84166/4831/11240/5133/29085/7001/25807/864/25939/64092/84174/4092/8651/6664/6693/30009/7057/201633/7099/23495/10221/51043/161882	44
CAPG	TRUE	4		4	BP	GO:0022409	positive regulation of cell-cell adhesion	34/1037	275/20434	1.5233e-06	0.000290776	0.00025509	101/4301/288/6352/729230/912/100133941/939/29126/916/970/160365/2039/1960/10211/2625/3383/3586/3559/3574/3956/9223/5133/29108/864/140885/4092/8651/6666/6714/6484/8744/7525/51043	34
ARHGAP6	TRUE	4		4	BP	GO:1903037	regulation of leukocyte cell-cell adhesion	38/1037	329/20434	2.03709e-06	0.00037805	0.000331653	101/84830/6370/6352/729230/912/100133941/939/29126/11314/916/970/160365/9231/1960/10875/2625/3383/3586/3559/3574/3956/5133/7001/29108/864/140885/4092/8651/6666/6693/6714/6484/30009/201633/8744/7525/51043	38
LTBP1	TRUE	4		4	BP	GO:0002697	regulation of immune effector process	48/1037	463/20434	2.24804e-06	0.000405923	0.000356105	708/27202/23705/729230/912/11314/10875/9846/2625/2896/3098/3162/3383/3501/28452/3514/28937/28299/28903/28921/28919/28881/28908/3538/3539/28834/28823/28822/28820/28816/28815/28813/28817/28776/3586/8809/3559/3662/3684/29108/8482/121260/8140/4092/30009/7099/7133/51043	48
NEDD4L	TRUE	4		4	BP	GO:0090066	regulation of anatomical structure size	50/1037	493/20434	2.61147e-06	0.000459138	0.000402789	1636/59/112/147/151/553/822/832/10602/57175/23406/81553/2039/1889/2149/2784/2852/2876/6928/3357/3383/10788/128239/23189/3783/3897/3984/56203/4035/57026/5216/64857/5499/55607/57580/29108/5962/54910/8482/23616/84561/6640/54961/7143/11344/257313/2837/7408/7422/7473	50
NEXMIF	TRUE	4		4	BP	GO:0038093	Fc receptor signaling pathway	30/1037	238/20434	4.1799e-06	0.000716049	0.000628169	71/2212/9846/3501/28452/3514/28937/28299/28903/28921/28919/28881/28908/3538/3539/28834/28823/28822/28820/28816/28815/28813/28817/28776/3984/5705/10213/6714/644150/7525	30
HERPUD1	TRUE	4		4	CC	GO:0009897	external side of plasma membrane	42/1037	395/20434	5.10625e-06	0.000852871	0.000748199	1636/57007/11086/729230/1232/10803/912/100133941/939/29126/916/1137/2833/1889/10211/2350/3383/3493/3494/3501/28452/28410/28408/28385/57289/3514/3538/3539/28834/3559/3684/4162/4481/5133/8482/8140/6693/7036/7057/7099/79054/79465	42
HOMER3	TRUE	4		4	BP	GO:1902105	regulation of leukocyte differentiation	33/1037	279/20434	5.68024e-06	0.000925603	0.000812005	101/814/841/729230/939/1435/1960/2200/10875/2621/2625/3149/3586/3559/3574/3662/7071/4831/7001/27166/9770/864/4092/8651/6666/30009/54997/7099/169200/8744/10221/51043/161882	33
MCF2L2	TRUE	4		4	BP	GO:0030098	lymphocyte differentiation	39/1037	358/20434	6.2196e-06	0.00098581	0.000864823	101/326/578/10538/602/814/729230/10803/912/939/916/55619/1958/1960/10875/2621/2625/1880/3149/3586/8809/3559/3574/3662/3956/7001/27166/57580/6095/864/4092/8651/6666/6693/30009/8744/7471/51043/161882	39
KCNQ1	TRUE	4		4	BP	GO:0050808	synapse organization	43/1037	412/20434	6.34483e-06	0.00098581	0.000864823	71/288/63827/784/400916/1134/1139/9746/153090/9231/55619/285489/1855/29904/2047/2149/200933/2316/10243/3586/3587/3684/3897/79414/654429/4744/23114/56126/56122/23654/23129/8495/55607/5864/23657/6640/6678/9806/5552/7143/10497/158866/91752	43
PHPT1	TRUE	4		4	BP	GO:0006959	humoral immune response	40/1037	373/20434	6.94493e-06	0.00105453	0.000925105	326/283/602/708/27202/820/1675/2597/2625/1880/3493/3494/3501/28452/28410/28408/28385/57289/3514/28937/28299/28903/28921/28919/28881/28908/3538/3539/28834/28823/28822/28820/28816/28815/28813/28817/28776/3574/3512/5133	40
HHAT	TRUE	4		4	BP	GO:0006007	glucose catabolic process	10/1037	36/20434	8.23509e-06	0.00120642	0.00105836	89/226/2026/2597/3098/4041/5223/5315/8277/7167	10
KIF1B	TRUE	4		4	BP	GO:0050864	regulation of B cell activation	25/1037	186/20434	8.4298e-06	0.00120642	0.00105836	939/11314/1880/3149/3493/3494/3501/28452/28410/28408/28385/57289/3514/3538/3539/28834/3586/3574/4332/64092/121260/30009/7099/23495/79155	25
KCNH2	TRUE	4		4	BP	GO:0006911	phagocytosis, engulfment	19/1037	119/20434	8.48703e-06	0.00120642	0.00105836	11314/3493/3494/3501/28452/28410/28408/28385/57289/3514/3538/3539/28834/3684/4481/11031/23616/7057/55113	19
RASGRF1	TRUE	4		4	BP	GO:0043254	regulation of protein-containing complex assembly	45/1037	445/20434	8.83684e-06	0.00121611	0.00106686	578/637/638/23271/57662/822/832/10602/57175/23406/80772/81553/153090/2039/3303/3304/3383/27124/10788/83700/23189/9928/3936/8543/56203/5216/64857/55607/57580/5705/29108/5864/5962/6117/6714/54961/112755/7099/10382/11344/10497/7408/7422/7453/7480	45
DGKG	TRUE	4		4	BP	GO:1901028	regulation of mitochondrial outer membrane permeabilization involved in apoptotic signaling pathway	11/1037	44/20434	8.91924e-06	0.00121611	0.00106686	578/637/841/400916/1869/3303/255027/2810/28978/7161/7532	11
COL11A1	TRUE	4		4	BP	GO:0071674	mononuclear cell migration	25/1037	188/20434	1.01877e-05	0.00136128	0.00119421	101/84830/326/708/6367/6370/6352/729230/1435/2833/2621/2625/2838/1880/26585/3383/2660/4681/11240/29108/6288/140885/6693/30009/7057	25
LTK	TRUE	4		4	BP	GO:0044262	cellular carbohydrate metabolic process	33/1037	288/20434	1.11388e-05	0.00145918	0.0012801	89/27329/553/8706/79369/93010/9334/863/55790/55556/2784/2852/2990/2992/3098/80201/3613/27124/3705/90007/3340/57026/5223/5226/5499/5501/6095/83667/6526/6714/8871/7167/9942	33
CASP8	TRUE	4		4	BP	GO:0007517	muscle organ development	35/1037	316/20434	1.28335e-05	0.00158974	0.00139463	89/27063/51676/10409/50937/140578/1134/1301/1293/1958/1959/1960/2047/2121/10211/2876/59269/3131/3399/22801/56203/9242/2660/5307/5629/6261/6497/4092/6525/6664/7093/493829/9099/7480/161882	35
CDON	TRUE	4		4	BP	GO:0045785	positive regulation of cell adhesion	43/1037	424/20434	1.29634e-05	0.00158974	0.00139463	101/4301/288/708/6370/6352/729230/912/100133941/939/29126/916/970/160365/1435/2039/1960/2041/2316/10211/2625/3383/3586/3559/3574/3956/9223/5133/57580/29108/864/6288/140885/4092/8651/6666/9806/6714/6484/8744/7422/7525/51043	43
CNN2	TRUE	4		4	MF	GO:0034987	immunoglobulin receptor binding	14/1037	72/20434	1.30556e-05	0.00158974	0.00139463	2316/3493/3494/3501/28452/28410/28408/28385/57289/3514/3538/3539/28834/3512	14
MTHFD2	TRUE	4		4	BP	GO:0008154	actin polymerization or depolymerization	27/1037	215/20434	1.33294e-05	0.00158974	0.00139463	283/395/822/832/10602/57175/79585/23406/81553/2039/3383/10788/23189/56203/22921/57026/5216/64857/55607/84687/57580/29108/5962/23616/54961/11344/7408	27
ISOC1	TRUE	4		4	BP	GO:0060538	skeletal muscle organ development	22/1037	156/20434	1.34013e-05	0.00158974	0.00139463	89/27063/51676/10409/50937/1134/1958/1959/2047/10211/2876/59269/3131/56203/9242/2660/5307/6261/6497/6664/7093/7480	22
NEO1	TRUE	4		4	BP	GO:1903131	mononuclear cell differentiation	42/1037	411/20434	1.35631e-05	0.00158974	0.00139463	101/326/578/10538/55509/602/814/729230/10803/912/939/916/1435/55619/1958/1960/10875/2621/2625/1880/3149/3586/8809/3559/3574/3662/3956/7001/27166/57580/6095/864/4092/8651/6666/6693/30009/8744/7422/7471/51043/161882	42
PKM	TRUE	4		4	MF	GO:0003779	actin binding	44/1037	439/20434	1.38443e-05	0.00159472	0.001399	89/4301/226/283/54443/57662/822/832/1265/57175/79585/23406/2039/54869/64787/339768/85462/2316/2318/64423/10788/128239/3936/56203/4046/4082/22921/4542/4646/9260/5216/170954/55607/84687/5962/6275/6525/6640/54961/7169/7170/11344/7408/644150	44
ACSL4	TRUE	4		4	BP	GO:0038095	Fc-epsilon receptor signaling pathway	23/1037	168/20434	1.41078e-05	0.00159753	0.00140147	9846/28452/3514/28937/28299/28903/28921/28919/28881/28908/3538/3539/28834/28823/28822/28820/28816/28815/28813/28817/28776/5705/10213	23
PITX1	TRUE	4		4	CC	GO:0005884	actin filament	18/1037	113/20434	1.50348e-05	0.00167413	0.00146867	71/89/395/57175/23406/2039/2316/83700/9817/3936/4646/9260/6525/6714/7169/7170/11344/644150	18
MAST4	TRUE	4		4	BP	GO:0007519	skeletal muscle tissue development	21/1037	146/20434	1.53959e-05	0.00168623	0.00147928	89/27063/51676/50937/1134/1958/1959/2047/10211/2876/59269/3131/56203/9242/2660/5307/6261/6497/6664/7093/7480	21
BCL3	TRUE	4		4	BP	GO:0002685	regulation of leukocyte migration	26/1037	205/20434	1.60567e-05	0.00173023	0.00151789	101/84830/326/708/27202/6370/6352/729230/11314/1435/2833/23604/2621/26585/3162/3383/83700/2660/4681/11240/29108/55512/6693/6484/7057/7422	26
RORA	TRUE	4		4	BP	GO:0002695	negative regulation of leukocyte activation	24/1037	182/20434	1.75364e-05	0.00185969	0.00163145	729230/29126/11314/9231/10875/2852/2896/3149/3162/3586/3559/4332/7001/25807/864/64092/4092/8651/6664/6693/30009/201633/23495/51043	24
GUCY2C	TRUE	4		4	BP	GO:0072676	lymphocyte migration	18/1037	116/20434	2.17061e-05	0.00226591	0.00198782	101/84830/326/6367/6370/6352/729230/2833/2621/2625/2838/1880/3383/11240/29108/6288/6693/30009	18
NDST1	TRUE	4		4	BP	GO:0007159	leukocyte cell-cell adhesion	38/1037	365/20434	2.28131e-05	0.00234483	0.00205706	101/84830/6370/6352/729230/912/100133941/939/29126/11314/916/970/160365/9231/1960/10875/2625/3383/3586/3559/3574/3956/5133/7001/29108/864/140885/4092/8651/6666/6693/6714/6484/30009/201633/8744/7525/51043	38
OSBPL3	TRUE	4		4	BP	GO:0030198	extracellular matrix organization	40/1037	393/20434	2.36868e-05	0.00239775	0.00210348	101/84830/63827/602/826/1301/255631/1281/1285/1286/1293/55790/2191/10516/2200/10211/2621/26585/3339/3383/7087/22801/3684/3687/83700/3936/4016/4035/55512/6678/6692/9806/7982/55959/7045/7057/7076/7093/7133/7143	40
ARHGAP10	TRUE	4		4	BP	GO:0099024	plasma membrane invagination	19/1037	128/20434	2.46489e-05	0.0024579	0.00215625	11314/3493/3494/3501/28452/28410/28408/28385/57289/3514/3538/3539/28834/3684/4481/11031/23616/7057/55113	19
RPS6KA6	TRUE	4		4	BP	GO:0043062	extracellular structure organization	40/1037	394/20434	2.51072e-05	0.00246678	0.00216404	101/84830/63827/602/826/1301/255631/1281/1285/1286/1293/55790/2191/10516/2200/10211/2621/26585/3339/3383/7087/22801/3684/3687/83700/3936/4016/4035/55512/6678/6692/9806/7982/55959/7045/7057/7076/7093/7133/7143	40
PTPN18	TRUE	4		4	CC	GO:0001726	ruffle	23/1037	175/20434	2.74962e-05	0.00262565	0.00230341	55616/822/54869/64787/2191/23150/27124/23189/3936/4646/4831/29993/9260/57026/51177/84687/6282/6277/64092/6714/54997/7099/23286	23
EVC	TRUE	4		4	BP	GO:0008637	apoptotic mitochondrial changes	18/1037	118/20434	2.75102e-05	0.00262565	0.00230341	578/637/638/841/400916/1869/2395/2852/2876/3303/255027/10105/27166/29108/2810/28978/7161/7532	18
TBX21	TRUE	4		4	BP	GO:0045229	external encapsulating structure organization	40/1037	396/20434	2.81847e-05	0.00265214	0.00232664	101/84830/63827/602/826/1301/255631/1281/1285/1286/1293/55790/2191/10516/2200/10211/2621/26585/3339/3383/7087/22801/3684/3687/83700/3936/4016/4035/55512/6678/6692/9806/7982/55959/7045/7057/7076/7093/7133/7143	40
MRPS34	TRUE	4		4	BP	GO:0030041	actin filament polymerization	24/1037	188/20434	3.01415e-05	0.00279688	0.00245363	283/395/822/832/10602/57175/79585/23406/81553/2039/3383/10788/23189/56203/22921/5216/64857/55607/57580/29108/5962/54961/11344/7408	24
EED	TRUE	4		4	MF	GO:0005178	integrin binding	20/1037	142/20434	3.32149e-05	0.00303984	0.00266677	89/27329/977/1281/1285/2191/10516/2200/3383/7087/3684/3687/83700/3936/8425/9294/8482/6714/7045/7057	20
IPCEF1	TRUE	4		4	BP	GO:0002429	immune response-activating cell surface receptor signaling pathway	45/1037	470/20434	3.45646e-05	0.00307902	0.00270113	71/27202/784/11314/916/2212/2625/3493/3494/3501/28452/28410/28408/28385/57289/3514/28937/28299/28903/28921/28919/28881/28908/3538/3539/28834/28823/28822/28820/28816/28815/28813/28817/28776/3783/3984/4332/29085/5705/10213/84174/6714/9473/644150/7525	45
WSCD2	TRUE	4		4	BP	GO:0002757	immune response-activating signal transduction	45/1037	470/20434	3.45646e-05	0.00307902	0.00270113	71/27202/784/11314/916/2212/2625/3493/3494/3501/28452/28410/28408/28385/57289/3514/28937/28299/28903/28921/28919/28881/28908/3538/3539/28834/28823/28822/28820/28816/28815/28813/28817/28776/3783/3984/4332/29085/5705/10213/84174/6714/9473/644150/7525	45
TTC38	TRUE	4		4	CC	GO:0015629	actin cytoskeleton	47/1037	500/20434	3.69811e-05	0.00325093	0.00285195	59/71/89/101/226/283/54443/57584/395/9531/822/832/29126/10602/10518/1265/57175/23406/27147/2039/2316/10211/10788/83700/9817/3936/56203/4046/4082/10398/4542/4646/9260/57026/55607/84687/5782/5962/359845/6525/8470/6714/7169/7170/11344/7408/644150	47
WNT8B	TRUE	4		4	BP	GO:1905710	positive regulation of membrane permeability	13/1037	69/20434	3.75449e-05	0.00325763	0.00285783	578/637/841/400916/1869/3303/83700/255027/10105/2810/28978/7161/7532	13
FOSL2	TRUE	4		4	BP	GO:0097191	extrinsic apoptotic signaling pathway	26/1037	217/20434	4.33773e-05	0.00371543	0.00325944	9531/578/597/637/841/939/970/153090/50486/2852/2876/3162/3303/3304/3383/3574/81618/8682/5499/7001/29108/7857/81537/6714/7057/7133	26
MCM6	TRUE	4		4	CC	GO:0042571	immunoglobulin complex, circulating	13/1037	70/20434	4.39911e-05	0.00372031	0.00326372	3493/3494/3501/28452/28410/28408/28385/57289/3514/3538/3539/28834/3512	13
RGS11	TRUE	4		4	BP	GO:0007162	negative regulation of cell adhesion	32/1037	295/20434	4.48068e-05	0.00374193	0.00328269	84830/395/6370/29126/11314/9231/2039/10875/3586/3559/83700/23189/3956/4035/340533/23654/23129/7001/5962/864/4092/8651/6693/6714/30009/7045/7057/201633/7143/7422/7471/51043	32
ANKRD13A	TRUE	4		4	BP	GO:0043367	CD4-positive, alpha-beta T cell differentiation	14/1037	81/20434	5.20761e-05	0.00429531	0.00376815	10538/602/2625/1880/8809/3662/6095/864/4092/8651/6693/30009/51043/161882	14
TRAF4	TRUE	4		4	BP	GO:1903039	positive regulation of leukocyte cell-cell adhesion	27/1037	233/20434	5.60346e-05	0.00452922	0.00397336	101/6352/729230/912/100133941/939/29126/916/970/160365/1960/2625/3383/3559/3574/3956/5133/29108/864/140885/8651/6666/6714/6484/8744/7525/51043	27
MCAM	TRUE	4		4	BP	GO:1902686	mitochondrial outer membrane permeabilization involved in programmed cell death	12/1037	62/20434	5.62678e-05	0.00452922	0.00397336	578/637/841/400916/1869/3303/255027/10105/2810/28978/7161/7532	12
CAMSAP3	TRUE	4		4	BP	GO:0010324	membrane invagination	19/1037	136/20434	5.79994e-05	0.00461302	0.00404687	11314/3493/3494/3501/28452/28410/28408/28385/57289/3514/3538/3539/28834/3684/4481/11031/23616/7057/55113	19
EXOSC5	TRUE	4		4	CC	GO:0101002	ficolin-1-rich granule	23/1037	184/20434	6.10088e-05	0.00479529	0.00420677	101/226/11314/1675/23406/1512/79930/10875/2990/2992/3303/3304/3614/3687/4332/23114/4831/5223/5315/80301/10213/8778/140885	23
CAPZB	TRUE	4		4	BP	GO:0016051	carbohydrate biosynthetic process	25/1037	209/20434	6.20699e-05	0.00482197	0.00423018	226/553/8706/79369/93010/9334/9486/55790/2026/2597/2852/2992/3613/3340/57026/5223/5226/5499/83667/55512/6484/81849/30815/6888/7167	25
FAP	TRUE	4		4	CC	GO:0031252	cell leading edge	40/1037	411/20434	6.47757e-05	0.00497433	0.00436384	59/27329/55616/822/57175/54869/64787/2191/10211/23150/2852/27124/10788/23189/3936/3984/8543/4163/4646/4831/29993/9260/57026/51177/23129/55607/84687/5962/6282/6277/64092/23616/8470/6714/54997/7099/11344/7408/7431/23286	40
SYNJ2	TRUE	4		4	BP	GO:1902903	regulation of supramolecular fiber organization	37/1037	370/20434	6.86077e-05	0.00520873	0.00456947	71/395/55616/23271/57662/822/832/10602/1139/57175/23406/81553/2039/2041/2316/2876/3303/3304/3383/27124/10788/23189/3984/56203/57026/5216/64857/55607/57580/5629/29108/5962/23616/54961/10382/11344/7408	37
TP73	TRUE	4		4	BP	GO:0002292	T cell differentiation involved in immune response	13/1037	73/20434	6.94476e-05	0.00521325	0.00457344	10538/602/10875/2625/1880/8809/3662/6095/4092/6693/30009/51043/161882	13
PAFAH1B3	TRUE	4		4	BP	GO:0050870	positive regulation of T cell activation	25/1037	211/20434	7.25709e-05	0.00538718	0.00472602	101/6352/729230/912/100133941/939/29126/916/970/160365/1960/2625/3559/3574/3956/5133/29108/864/140885/8651/6666/6714/8744/7525/51043	25
KEAP1	TRUE	4		4	BP	GO:0035794	positive regulation of mitochondrial membrane permeability	12/1037	64/20434	7.79164e-05	0.00564583	0.00495293	578/637/841/400916/1869/3303/255027/10105/2810/28978/7161/7532	12
IGSF9B	TRUE	4		4	BP	GO:0042093	T-helper cell differentiation	12/1037	64/20434	7.79164e-05	0.00564583	0.00495293	10538/602/2625/1880/8809/3662/6095/4092/6693/30009/51043/161882	12
COL4A4	TRUE	4		4	BP	GO:0032271	regulation of protein polymerization	26/1037	225/20434	8.00148e-05	0.00564583	0.00495293	23271/57662/822/832/10602/57175/23406/81553/2039/3303/3304/3383/27124/10788/23189/56203/5216/64857/55607/57580/29108/5962/54961/10382/11344/7408	26
ULK2	TRUE	4		4	BP	GO:1903706	regulation of hemopoiesis	40/1037	415/20434	8.00604e-05	0.00564583	0.00495293	101/814/841/729230/939/1435/84661/1960/2200/10875/2621/2625/3149/3303/3304/3586/3559/3574/3662/7071/4212/10398/4831/7001/27166/9770/440712/864/4092/8651/6666/30009/54997/7057/7099/169200/8744/10221/51043/161882	40
CD82	TRUE	4		4	BP	GO:0045619	regulation of lymphocyte differentiation	22/1037	175/20434	8.02805e-05	0.00564583	0.00495293	101/814/729230/939/1960/10875/2621/2625/3149/3586/3559/3574/3662/7001/27166/864/4092/8651/6666/30009/8744/51043	22
WDFY1	TRUE	4		4	BP	GO:0050866	negative regulation of cell activation	24/1037	200/20434	8.21004e-05	0.00571368	0.00501245	729230/29126/11314/9231/10875/2852/2896/3149/3162/3586/3559/4332/7001/25807/864/64092/4092/8651/6664/6693/30009/201633/23495/51043	24
PSMC5	TRUE	4		4	BP	GO:0097345	mitochondrial outer membrane permeabilization	11/1037	55/20434	8.34121e-05	0.00574512	0.00504003	578/637/841/400916/1869/3303/255027/2810/28978/7161/7532	11
CETP	TRUE	4		4	BP	GO:0070230	positive regulation of lymphocyte apoptotic process	6/1037	16/20434	8.68671e-05	0.00588331	0.00516126	101/6352/29126/3586/5133/27166	6
RFX2	TRUE	4		4	BP	GO:0042113	B cell activation	33/1037	319/20434	8.71797e-05	0.00588331	0.00516126	578/10538/602/841/939/11314/970/1137/55619/1880/3149/3493/3494/3501/28452/28410/28408/28385/57289/3514/3538/3539/28834/3586/3574/3956/4332/64092/121260/30009/7099/23495/79155	33
ASAP3	TRUE	4		4	BP	GO:0008217	regulation of blood pressure	22/1037	177/20434	9.51691e-05	0.00635824	0.00557791	1636/59/79924/147/151/290/476/553/55450/1889/2149/2621/2784/3162/3398/9424/3816/4041/5125/80763/257313/2837	22
SLC4A11	TRUE	4		4	BP	GO:0051250	negative regulation of lymphocyte activation	20/1037	153/20434	9.68904e-05	0.00640916	0.00562257	29126/11314/9231/10875/3149/3586/3559/4332/7001/25807/864/64092/4092/8651/6664/6693/30009/201633/23495/51043	20
TESC	TRUE	4		4	BP	GO:0051258	protein polymerization	31/1037	294/20434	9.94094e-05	0.00651132	0.00571219	283/395/23271/57662/822/832/10602/57175/79585/23406/81553/2039/3303/3304/3383/27124/10788/23189/56203/22921/5216/64857/55607/57580/29108/5962/54961/10382/11344/11065/7408	31
LTBP4	TRUE	4		4	BP	GO:0007528	neuromuscular junction development	10/1037	47/20434	0.000100922	0.00654622	0.00574281	288/784/1134/285489/1855/2149/10243/8495/6640/10497	10
PCBP4	TRUE	4		4	BP	GO:0002294	CD4-positive, alpha-beta T cell differentiation involved in immune response	12/1037	66/20434	0.000106382	0.00683403	0.0059953	10538/602/2625/1880/8809/3662/6095/4092/6693/30009/51043/161882	12
ICAM1	TRUE	4		4	BP	GO:0050871	positive regulation of B cell activation	19/1037	143/20434	0.000115236	0.00733232	0.00643244	939/1880/3493/3494/3501/28452/28410/28408/28385/57289/3514/3538/3539/28834/3586/3574/30009/7099/79155	19
PLEKHG2	TRUE	4		4	BP	GO:0001819	positive regulation of cytokine production	41/1037	437/20434	0.000118549	0.00747194	0.00655492	101/602/23705/841/729230/29126/916/1958/2149/10211/2597/2625/3098/3162/3303/3304/3357/3586/8809/3574/3662/4035/4050/23643/255231/4332/5441/29108/149628/6095/6288/192683/8482/8140/6693/55959/29110/7057/201633/7099/161882	41
DLL3	TRUE	4		4	BP	GO:0002287	alpha-beta T cell activation involved in immune response	12/1037	67/20434	0.000123685	0.00765131	0.00671228	10538/602/2625/1880/8809/3662/6095/4092/6693/30009/51043/161882	12
PHGDH	TRUE	4		4	BP	GO:0002293	alpha-beta T cell differentiation involved in immune response	12/1037	67/20434	0.000123685	0.00765131	0.00671228	10538/602/2625/1880/8809/3662/6095/4092/6693/30009/51043/161882	12
XYLB	TRUE	4		4	BP	GO:0003018	vascular process in circulatory system	27/1037	245/20434	0.000131794	0.00807814	0.00708672	1636/59/112/147/151/553/1889/2149/2171/2852/2876/3357/3383/4035/84879/6566/6510/2030/6526/6536/8140/6640/6714/257313/2837/7422/7525	27
TLL2	TRUE	4		4	BP	GO:0035710	CD4-positive, alpha-beta T cell activation	15/1037	99/20434	0.000135733	0.0082439	0.00723214	10538/602/29126/2625/1880/8809/3662/6095/864/4092/8651/6693/30009/51043/161882	15
BAMBI	TRUE	4		4	BP	GO:0003094	glomerular filtration	7/1037	24/20434	0.000137288	0.00826326	0.00724912	2149/2621/3493/3494/3512/4162/55959	7
TMEM14A	TRUE	4		4	BP	GO:0032147	activation of protein kinase activity	33/1037	328/20434	0.000148052	0.00883159	0.00774771	109/112/151/283/408/6352/11314/1139/153090/2149/1647/2621/26585/3489/128239/9928/28956/5606/11184/197259/8682/7001/55615/9294/6288/8651/6714/7057/7099/7161/9618/7295/7422	33
SYDE2	TRUE	4		4	BP	GO:0045580	regulation of T cell differentiation	19/1037	146/20434	0.00015218	0.0089975	0.00789326	101/814/729230/939/1960/10875/2625/3559/3574/3662/7001/27166/864/4092/8651/6666/30009/8744/51043	19
PCSK5	TRUE	4		4	BP	GO:0010975	regulation of neuron projection development	40/1037	428/20434	0.000155032	0.00908571	0.00797064	116983/112/27063/23271/140578/153090/1608/1855/29904/2316/2625/2896/27124/81618/23189/3897/3956/3984/4035/4058/84879/23327/129807/4831/29993/23654/23129/55607/57580/5793/54910/8482/112755/7143/11344/7422/7431/7473/158866/91752	40
PRTFDC1	TRUE	4		4	BP	GO:0090559	regulation of membrane permeability	14/1037	90/20434	0.000168951	0.00981534	0.00861072	578/637/841/400916/1869/3303/83700/55353/255027/10105/2810/28978/7161/7532	14
KCNK6	TRUE	4		4	CC	GO:0005925	focal adhesion	39/1037	416/20434	0.000174806	0.0100679	0.0088323	71/89/55616/8412/977/1265/57175/85440/2191/2316/2318/10211/3159/3303/3304/3339/3383/22801/9493/3897/3936/4035/4082/4162/23114/9260/5216/5479/5501/5782/5962/8470/6714/26136/64759/7408/7431/7525/7532	39
STX1B	TRUE	4		4	BP	GO:0008064	regulation of actin polymerization or depolymerization	22/1037	185/20434	0.000182238	0.010248	0.0089903	822/832/10602/57175/23406/81553/2039/3383/10788/23189/56203/57026/5216/64857/55607/57580/29108/5962/23616/54961/11344/7408	22
CEP170B	TRUE	4		4	BP	GO:0097205	renal filtration	7/1037	25/20434	0.000182371	0.010248	0.0089903	2149/2621/3493/3494/3512/4162/55959	7
SMARCB1	TRUE	4		4	CC	GO:0030667	secretory granule membrane	31/1037	304/20434	0.000182535	0.010248	0.0089903	55/101/290/11314/967/10970/84418/79930/2171/2212/8372/10788/3684/3687/28956/79888/4718/23114/5787/25837/11031/5864/5912/8778/140885/121260/169026/6678/353376/7133/6843	31
DERL3	TRUE	4		4	BP	GO:1902110	positive regulation of mitochondrial membrane permeability involved in apoptotic process	11/1037	60/20434	0.000189461	0.0105483	0.0092537	578/637/841/400916/1869/3303/255027/2810/28978/7161/7532	11
SEC14L2	TRUE	4		4	BP	GO:0030832	regulation of actin filament length	22/1037	186/20434	0.000196999	0.0108773	0.00954231	822/832/10602/57175/23406/81553/2039/3383/10788/23189/56203/57026/5216/64857/55607/57580/29108/5962/23616/54961/11344/7408	22
SH3BP1	TRUE	4		4	BP	GO:0031644	regulation of nervous system process	18/1037	137/20434	0.000199099	0.0109031	0.00956501	55/784/1139/1075/1855/1959/2149/2171/3586/3687/9294/80763/6714/112755/7133/7143/1890/10497	18
LGALS1	TRUE	4		4	BP	GO:0019674	NAD metabolic process	10/1037	51/20434	0.000207159	0.0112523	0.00987132	89/226/2026/2597/3098/54981/1728/5223/5315/7167	10
DEPDC5	TRUE	4		4	BP	GO:0010821	regulation of mitochondrion organization	19/1037	151/20434	0.00023712	0.0127758	0.0112079	578/637/638/841/400916/1869/2395/2852/2876/3303/64423/255027/10105/27166/29108/2810/28978/7161/7532	19
RHBDD3	TRUE	4		4	CC	GO:0030055	cell-substrate junction	39/1037	423/20434	0.000245901	0.0131429	0.0115299	71/89/55616/8412/977/1265/57175/85440/2191/2316/2318/10211/3159/3303/3304/3339/3383/22801/9493/3897/3936/4035/4082/4162/23114/9260/5216/5479/5501/5782/5962/8470/6714/26136/64759/7408/7431/7525/7532	39
NEFH	TRUE	4		4	BP	GO:0006734	NADH metabolic process	9/1037	43/20434	0.000255089	0.0134748	0.0118211	89/226/2026/2597/3098/1728/5223/5315/7167	9
BIK	TRUE	4		4	BP	GO:0046365	monosaccharide catabolic process	11/1037	62/20434	0.000256144	0.0134748	0.0118211	89/226/2026/2597/3098/4041/5223/5315/8277/7167/9942	11
HMOX1	TRUE	4		4	MF	GO:0044325	ion channel binding	17/1037	128/20434	0.000260086	0.0135753	0.0119092	89/288/408/578/2316/9709/3398/3784/23327/29085/55607/84687/29108/6526/6640/6714/7525	17
ITPK1	TRUE	4		4	BP	GO:0001501	skeletal system development	43/1037	485/20434	0.000284118	0.0147089	0.0129037	302/63827/1101/1301/1281/55790/10683/2121/2200/26585/3199/3214/3215/3217/3221/8372/4041/4665/3340/9061/5125/5307/5479/9770/359845/860/864/6261/6497/4092/55512/6664/6660/6714/55959/7045/7076/80263/7298/7471/7480/7483/161882	43
ASB2	TRUE	4		4	BP	GO:0050821	protein stabilization	22/1037	191/20434	0.000287764	0.0147089	0.0129037	9531/1855/2316/10211/2597/112770/2896/3303/3304/10437/79031/5216/5292/5479/149628/9770/4092/54997/79155/9099/124997/7480	22
SLA2	TRUE	4		4	BP	GO:1901030	positive regulation of mitochondrial outer membrane permeabilization involved in apoptotic signaling pathway	8/1037	35/20434	0.00029575	0.0147089	0.0129037	578/637/841/400916/1869/2810/7161/7532	8
RAB5IF	TRUE	4		4	BP	GO:0032943	mononuclear cell proliferation	29/1037	285/20434	0.000301183	0.0147089	0.0129037	1636/6352/729230/977/912/100133941/29126/11314/916/970/160365/1435/9231/1880/3070/3586/3559/3574/4332/7001/29108/6664/6693/29110/7099/23495/7133/8744/51043	29
CHRNA4	TRUE	4		4	BP	GO:0070234	positive regulation of T cell apoptotic process	5/1037	13/20434	0.000304759	0.0147089	0.0129037	101/6352/29126/5133/27166	5
TRIB3	TRUE	4		4	BP	GO:0070424	regulation of nucleotide-binding oligomerization domain containing signaling pathway	5/1037	13/20434	0.000304759	0.0147089	0.0129037	3303/3304/51296/121260/7099	5
RASSF2	TRUE	4		4	BP	GO:1902107	positive regulation of leukocyte differentiation	19/1037	154/20434	0.000305916	0.0147089	0.0129037	101/841/939/1435/1960/2621/2625/3586/3559/3574/7071/864/8651/6666/54997/169200/8744/10221/51043	19
MYL9	TRUE	4		4	BP	GO:1903708	positive regulation of hemopoiesis	19/1037	154/20434	0.000305916	0.0147089	0.0129037	101/841/939/1435/1960/2621/2625/3586/3559/3574/7071/864/8651/6666/54997/169200/8744/10221/51043	19
SAMHD1	TRUE	4		4	BP	GO:0090199	regulation of release of cytochrome c from mitochondria	9/1037	44/20434	0.000306403	0.0147089	0.0129037	578/637/638/2395/2852/2876/10105/27166/29108	9
SNTA1	TRUE	4		4	BP	GO:0006735	NADH regeneration	7/1037	27/20434	0.000308224	0.0147089	0.0129037	226/2026/2597/3098/5223/5315/7167	7
E2F1	TRUE	4		4	BP	GO:0061621	canonical glycolysis	7/1037	27/20434	0.000308224	0.0147089	0.0129037	226/2026/2597/3098/5223/5315/7167	7
FAM83D	TRUE	4		4	BP	GO:0061718	glucose catabolic process to pyruvate	7/1037	27/20434	0.000308224	0.0147089	0.0129037	226/2026/2597/3098/5223/5315/7167	7
SMAD7	TRUE	4		4	BP	GO:0032535	regulation of cellular component size	35/1037	370/20434	0.000311275	0.0147491	0.012939	822/832/10602/57175/23406/81553/2039/2784/3383/10788/128239/23189/3783/3897/3984/56203/4035/57026/5216/64857/5499/55607/57580/29108/5962/54910/8482/23616/84561/54961/7143/11344/7408/7422/7473	35
PLP2	TRUE	4		4	BP	GO:0110053	regulation of actin filament organization	28/1037	273/20434	0.000333775	0.0157039	0.0137766	71/395/55616/822/832/10602/57175/23406/81553/2039/2041/2316/3383/10788/23189/3984/56203/57026/5216/64857/55607/57580/29108/5962/23616/54961/11344/7408	28
SLC35A2	TRUE	4		4	BP	GO:0042770	signal transduction in response to DNA damage	17/1037	131/20434	0.000343486	0.0160478	0.0140783	27063/1820/10538/602/637/1869/79733/1647/3090/4646/57060/27339/149628/27330/83667/2810/7471	17
SMS	TRUE	4		4	BP	GO:0031589	cell-substrate adhesion	34/1037	359/20434	0.000368661	0.0171032	0.0150041	71/89/27329/395/26033/708/57662/6370/916/967/1281/1435/2039/2041/2047/10516/2316/2621/26585/22801/83700/23189/9928/3897/3956/4035/340533/57580/25992/9806/6714/7057/7422/7471	34
TIMP1	TRUE	4		4	BP	GO:0046902	regulation of mitochondrial membrane permeability	12/1037	75/20434	0.000371196	0.0171032	0.0150041	578/637/841/400916/1869/3303/255027/10105/2810/28978/7161/7532	12
ZDHHC15	TRUE	4		4	BP	GO:0030833	regulation of actin filament polymerization	20/1037	169/20434	0.000374543	0.0171392	0.0150357	822/832/10602/57175/23406/81553/2039/3383/10788/23189/56203/5216/64857/55607/57580/29108/5962/54961/11344/7408	20
ACP5	TRUE	4		4	BP	GO:0061572	actin filament bundle organization	19/1037	157/20434	0.000391494	0.0176932	0.0155217	71/395/408/55616/57175/2039/2041/339768/85462/2316/3936/3984/4082/57026/5216/55607/5962/359845/6714	19
UGGT2	TRUE	4		4	BP	GO:0061620	glycolytic process through glucose-6-phosphate	7/1037	28/20434	0.000393105	0.0176932	0.0155217	226/2026/2597/3098/5223/5315/7167	7
CCL22	TRUE	4		4	BP	GO:0001836	release of cytochrome c from mitochondria	10/1037	55/20434	0.000394595	0.0176932	0.0155217	578/637/638/2395/2852/2876/10105/27166/29108/2810	10
CCDC113	TRUE	4		4	MF	GO:0016791	phosphatase activity	28/1037	276/20434	0.000398503	0.0177493	0.015571	55/54/476/993/11072/1846/1850/2053/3613/3631/27124/64943/57026/29085/5444/132160/147699/5499/5501/8073/11156/5782/26469/5787/5793/81537/54961/8871	28
SMPD3	TRUE	4		4	BP	GO:0060326	cell chemotaxis	30/1037	304/20434	0.000403139	0.0178369	0.0156478	57007/101/708/27202/6367/6370/6352/729230/1232/10803/57175/1435/2833/23604/1960/2047/2621/1880/26585/3586/83700/2660/4681/11240/5479/57580/6288/7857/7057/7422	30
FA2H	TRUE	4		4	BP	GO:0032944	regulation of mononuclear cell proliferation	24/1037	223/20434	0.000431503	0.0189663	0.0166386	6352/729230/912/100133941/29126/11314/916/970/160365/1435/9231/1880/3586/3559/3574/4332/29108/6664/6693/7099/23495/7133/8744/51043	24
COTL1	TRUE	4		4	BP	GO:1902108	regulation of mitochondrial membrane permeability involved in apoptotic process	11/1037	66/20434	0.000449882	0.0196449	0.0172339	578/637/841/400916/1869/3303/255027/2810/28978/7161/7532	11
HAGHL	TRUE	4		4	MF	GO:0030695	GTPase regulator activity	41/1037	466/20434	0.000455076	0.0197265	0.0173055	116983/11033/116988/259173/79658/57584/57636/395/23779/408/55616/8412/1124/153090/27147/414918/9681/55619/57572/85440/54869/64787/3357/10788/128239/28956/23101/57580/5900/51195/5923/6001/8786/8601/10900/83667/23616/140885/84144/23232/23158	41
ANTKMT	TRUE	4		4	BP	GO:0019320	hexose catabolic process	10/1037	56/20434	0.000458834	0.0197265	0.0173055	89/226/2026/2597/3098/4041/5223/5315/8277/7167	10
SLC7A5	TRUE	4		4	BP	GO:0030595	leukocyte chemotaxis	24/1037	224/20434	0.00046061	0.0197265	0.0173055	101/708/27202/6367/6370/6352/729230/1435/2833/23604/2621/1880/26585/3586/83700/2660/4681/11240/5479/57580/6288/7857/7057/7422	24
EEF2K	TRUE	4		4	BP	GO:0043547	positive regulation of GTPase activity	37/1037	408/20434	0.000480778	0.0202104	0.01773	116983/11033/4301/116988/259173/79658/57584/57636/395/23779/408/55616/8412/6367/6370/6352/1124/153090/9681/55619/85440/2041/2149/3357/3383/10788/128239/8502/57580/5923/6001/8786/8601/23616/84144/23232/23158	37
GSPT1	TRUE	4		4	BP	GO:0002286	T cell activation involved in immune response	15/1037	111/20434	0.000486565	0.0202104	0.01773	10538/602/10875/2625/1880/3383/8809/3662/3936/6095/4092/6693/30009/51043/161882	15
CORO7-PAM16	TRUE	4		4	BP	GO:0006664	glycolipid metabolic process	15/1037	111/20434	0.000486565	0.0202104	0.01773	8706/9334/80772/79152/64090/129807/80055/51604/51097/55512/6484/8869/81849/30815/7357	15
PYCARD	TRUE	4		4	BP	GO:0071675	regulation of mononuclear cell migration	15/1037	111/20434	0.000486565	0.0202104	0.01773	101/84830/326/708/6352/729230/1435/2621/26585/2660/4681/11240/29108/6693/7057	15
CTSH	TRUE	4		4	CC	GO:0062023	collagen-containing extracellular matrix	38/1037	423/20434	0.000487034	0.0202104	0.01773	25890/283/27329/83854/302/26033/284018/977/50937/1301/255631/1281/1285/1286/1293/1075/1512/10516/2200/10875/26585/3339/3383/3574/3897/3956/4016/4052/8425/5315/6275/6277/8482/6678/7045/7057/7076/7143	38
DMXL2	TRUE	4		4	BP	GO:0061615	glycolytic process through fructose-6-phosphate	7/1037	29/20434	0.000495682	0.0203927	0.01789	226/2026/2597/3098/5223/5315/7167	7
LAPTM4B	TRUE	4		4	CC	GO:0034774	secretory granule lumen	31/1037	322/20434	0.000497533	0.0203927	0.01789	226/302/820/1675/1265/23406/8804/1075/1512/2171/2444/2519/2621/2896/2990/2992/3614/4332/4831/11240/5223/5315/10213/29108/6282/51097/6678/5552/7057/7076/7422	31
IL7	TRUE	4		4	BP	GO:0009247	glycolipid biosynthetic process	11/1037	67/20434	0.000513957	0.0208106	0.0182565	9334/79152/64090/80055/51604/51097/6484/8869/81849/30815/7357	11
KCNN4	TRUE	4		4	BP	GO:0032922	circadian regulation of gene expression	11/1037	67/20434	0.000513957	0.0208106	0.0182565	8553/148523/1958/6928/3398/3399/10135/5499/5501/6095/9099	11
MAP4K1	TRUE	4		4	BP	GO:0046631	alpha-beta T cell activation	18/1037	148/20434	0.000518723	0.020877	0.0183148	10538/602/729230/29126/11314/916/2625/1880/8809/3662/6095/864/4092/8651/6693/30009/51043/161882	18
LHB	TRUE	4		4	BP	GO:0032956	regulation of actin cytoskeleton organization	33/1037	352/20434	0.000534172	0.0211884	0.018588	71/395/55616/822/832/10602/57175/23406/81553/2039/2041/2316/3383/10788/128239/83700/23189/3984/56203/4035/57026/5216/29085/64857/55607/57580/5629/29108/5962/23616/54961/11344/7408	33
TUBB4A	TRUE	4		4	BP	GO:0032609	interferon-gamma production	15/1037	112/20434	0.000535973	0.0211884	0.018588	602/708/729230/29126/916/2621/2625/3586/8809/29108/140885/8140/6693/7099/161882	15
CCNE1	TRUE	4		4	BP	GO:1903509	liposaccharide metabolic process	15/1037	112/20434	0.000535973	0.0211884	0.018588	8706/9334/80772/79152/64090/129807/80055/51604/51097/55512/6484/8869/81849/30815/7357	15
SLC1A5	TRUE	4		4	CC	GO:1904813	ficolin-1-rich granule lumen	16/1037	124/20434	0.000540812	0.0212539	0.0186455	226/1675/23406/1512/10875/2990/2992/3303/3304/3614/4332/4831/5223/5315/80301/10213	16
NKG7	TRUE	4		4	BP	GO:0070663	regulation of leukocyte proliferation	25/1037	241/20434	0.000574482	0.0224451	0.0196905	6352/729230/912/100133941/29126/11314/916/970/160365/1435/9231/1880/26585/3586/3559/3574/4332/29108/6664/6693/7099/23495/7133/8744/51043	25
ICAM5	TRUE	4		4	BP	GO:0045058	T cell selection	9/1037	48/20434	0.000604275	0.0234719	0.0205912	326/10538/912/916/2625/3662/6693/30009/161882	9
ATP1A3	TRUE	4		4	BP	GO:0061448	connective tissue development	25/1037	242/20434	0.000610588	0.0235218	0.020635	59/1301/1435/55790/1958/2121/26585/3221/8372/4041/5307/11145/359845/860/864/140606/4092/55512/6660/55959/7045/7076/7298/7480/7483	25
SIGLEC6	TRUE	4		4	CC	GO:0060205	cytoplasmic vesicle lumen	31/1037	326/20434	0.000612602	0.0235218	0.020635	226/302/820/1675/1265/23406/8804/1075/1512/2171/2444/2519/2621/2896/2990/2992/3614/4332/4831/11240/5223/5315/10213/29108/6282/51097/6678/5552/7057/7076/7422	31
SIGLEC5	TRUE	4		4	BP	GO:0070661	leukocyte proliferation	30/1037	312/20434	0.000620705	0.0236968	0.0207885	1636/6352/729230/977/912/100133941/29126/11314/916/970/160365/1435/9231/1880/26585/3070/3586/3559/3574/4332/7001/29108/6664/6693/29110/7099/23495/7133/8744/51043	30
DNASE2	TRUE	4		4	BP	GO:0022408	negative regulation of cell-cell adhesion	21/1037	189/20434	0.000632879	0.0240242	0.0210758	84830/6370/29126/11314/9231/10875/3586/3559/340533/7001/5962/864/4092/8651/6693/30009/201633/7143/7422/7471/51043	21
RAB3A	TRUE	4		4	CC	GO:0031983	vesicle lumen	31/1037	328/20434	0.000678466	0.0256092	0.0224662	226/302/820/1675/1265/23406/8804/1075/1512/2171/2444/2519/2621/2896/2990/2992/3614/4332/4831/11240/5223/5315/10213/29108/6282/51097/6678/5552/7057/7076/7422	31
CFAP69	TRUE	4		4	BP	GO:0070231	T cell apoptotic process	9/1037	49/20434	0.00070737	0.02651	0.0232565	101/578/6352/939/29126/155038/3559/5133/27166	9
NAMPT	TRUE	4		4	BP	GO:1903510	mucopolysaccharide metabolic process	15/1037	115/20434	0.000710668	0.02651	0.0232565	79369/93010/8704/9334/63827/79586/55790/2990/8372/3340/5292/11046/55512/9806/6484	15
ADAP1	TRUE	4		4	BP	GO:0002573	myeloid leukocyte differentiation	22/1037	204/20434	0.000714235	0.02651	0.0232565	302/10538/55509/814/841/863/1435/2200/9846/2625/1880/3662/7071/4831/9770/6714/54997/7099/169200/10221/7422/161882	22
TFEC	TRUE	4		4	BP	GO:0045185	maintenance of protein location	13/1037	92/20434	0.00073883	0.0272714	0.0239244	288/602/400916/2200/2316/3098/3586/9817/4052/4681/5552/11344/7295	13
HOXA2	TRUE	4		4	BP	GO:0032970	regulation of actin filament-based process	35/1037	389/20434	0.000776391	0.0285004	0.0250026	71/395/55616/476/822/832/10602/1265/57175/23406/81553/2039/2041/2316/3383/10788/128239/83700/23189/3984/56203/4035/57026/5216/29085/64857/55607/57580/5629/29108/5962/23616/54961/11344/7408	35
CHN2	TRUE	4		4	BP	GO:0071692	protein localization to extracellular region	34/1037	375/20434	0.000802194	0.0292867	0.0256924	2182/101/84830/283/27063/8938/776/55450/6352/2039/2149/2200/2696/2852/6928/3783/4035/4041/4052/90007/4681/63941/5125/29085/415116/5864/115827/25807/6288/7857/6566/169026/7099/10497	34
TFR2	TRUE	4		4	BP	GO:0051017	actin filament bundle assembly	18/1037	154/20434	0.000833477	0.0300998	0.0264057	71/395/408/55616/57175/2039/2041/339768/85462/2316/3936/3984/4082/57026/5216/55607/5962/6714	18
IMPDH1	TRUE	4		4	BP	GO:2001236	regulation of extrinsic apoptotic signaling pathway	18/1037	154/20434	0.000833477	0.0300998	0.0264057	637/841/50486/2852/2876/3162/3303/3304/3383/3574/81618/8682/5499/7001/29108/7857/6714/7057	18
AP1S1	TRUE	4		4	BP	GO:0010720	positive regulation of cell development	28/1037	290/20434	0.00086987	0.0312452	0.0274105	708/140578/2039/1869/29904/1959/2316/2852/3897/3984/56203/4035/23654/23129/5501/57580/27339/9294/8482/4092/6664/6692/7133/7161/10221/11344/7422/7473	28
BLVRA	TRUE	4		4	BP	GO:0009743	response to carbohydrate	23/1037	221/20434	0.000895064	0.0317042	0.0278132	8938/55450/1285/1958/2621/2696/2852/6928/3383/3956/4035/4041/4831/1728/29085/415116/83667/2030/169026/6598/6678/7057/10497	23
LIMK1	TRUE	4		4	BP	GO:0050670	regulation of lymphocyte proliferation	23/1037	221/20434	0.000895064	0.0317042	0.0278132	6352/729230/912/100133941/29126/11314/916/970/160365/9231/1880/3586/3559/3574/4332/29108/6664/6693/7099/23495/7133/8744/51043	23
NMRK1	TRUE	4		4	BP	GO:0070365	hepatocyte differentiation	5/1037	16/20434	0.000910489	0.0317042	0.0278132	79733/6928/55897/5629/7471	5
AK1	TRUE	4		4	BP	GO:0070431	nucleotide-binding oligomerization domain containing 2 signaling pathway	5/1037	16/20434	0.000910489	0.0317042	0.0278132	3303/3304/51296/121260/7099	5
KANK1	TRUE	4		4	BP	GO:0090594	inflammatory response to wounding	5/1037	16/20434	0.000910489	0.0317042	0.0278132	729230/2149/2896/3162/7076	5
CA9	TRUE	4		4	BP	GO:0019751	polyol metabolic process	16/1037	130/20434	0.000911123	0.0317042	0.0278132	27329/553/123099/2852/3613/3631/27124/3705/170685/5092/57026/5860/81537/6526/8871/7167	16
GLIS3	TRUE	4		4	BP	GO:0007411	axon guidance	27/1037	277/20434	0.000924718	0.0320106	0.028082	1796/9046/220164/1855/1959/2041/284656/2047/9846/2625/3199/3897/4035/654429/4756/23114/9260/23654/23129/54910/8482/6714/7143/7408/7422/7473/57643	27
DVL1	TRUE	4		4	BP	GO:0030330	DNA damage response, signal transduction by p53 class mediator	14/1037	106/20434	0.000932653	0.0321188	0.0281769	27063/1820/10538/602/1869/79733/1647/3090/4646/57060/149628/27330/83667/2810	14
GATA3	TRUE	4		4	CC	GO:0070821	tertiary granule membrane	11/1037	72/20434	0.000959803	0.032743	0.0287245	101/11314/84418/3684/3687/28956/5787/5912/8778/140885/6843	11
ATRNL1	TRUE	4		4	BP	GO:0043087	regulation of GTPase activity	41/1037	484/20434	0.00096058	0.032743	0.0287245	116983/11033/4301/116988/259173/79658/57584/57636/395/23779/408/55616/8412/6367/6370/6352/1124/153090/9681/55619/85440/2041/2149/3357/3383/10788/128239/8502/23654/23129/57580/29108/5923/5962/6001/8786/8601/23616/84144/23232/23158	41
SPOCK2	TRUE	4		4	BP	GO:0097485	neuron projection guidance	27/1037	278/20434	0.000976044	0.0330994	0.0290371	1796/9046/220164/1855/1959/2041/284656/2047/9846/2625/3199/3897/4035/654429/4756/23114/9260/23654/23129/54910/8482/6714/7143/7408/7422/7473/57643	27
ACTA2	TRUE	4		4	BP	GO:0014706	striated muscle tissue development	32/1037	350/20434	0.000980942	0.0330994	0.0290371	89/27063/51676/27101/50937/1134/1301/1958/1959/2047/10211/2876/26585/59269/3131/56203/55897/9242/2660/5292/5307/5629/6261/6497/4092/8470/6664/7093/7161/7422/7480/161882	32
ARHGAP21	TRUE	4		4	CC	GO:0032587	ruffle membrane	13/1037	95/20434	0.00100408	0.0337099	0.0295728	54869/64787/2191/23189/3936/4646/29993/57026/51177/84687/6714/54997/23286	13
PPIF	TRUE	4		4	BP	GO:0034284	response to monosaccharide	21/1037	196/20434	0.00101487	0.033868	0.0297115	8938/55450/1285/1958/2621/2696/2852/3383/3956/4035/4041/4831/29085/415116/83667/2030/169026/6598/6678/7057/10497	21
TBC1D12	TRUE	4		4	BP	GO:0032649	regulation of interferon-gamma production	14/1037	107/20434	0.001024	0.033868	0.0297115	602/708/729230/29126/916/2621/2625/3586/8809/29108/140885/8140/7099/161882	14
RUNDC3A	TRUE	4		4	BP	GO:0046632	alpha-beta T cell differentiation	14/1037	107/20434	0.001024	0.033868	0.0297115	10538/602/2625/1880/8809/3662/6095/864/4092/8651/6693/30009/51043/161882	14
RAPGEFL1	TRUE	4		4	BP	GO:0048247	lymphocyte chemotaxis	10/1037	62/20434	0.00105262	0.0344568	0.030228	101/6367/6370/6352/729230/2833/2621/1880/11240/6288	10
WNT3	TRUE	4		4	BP	GO:0002718	regulation of cytokine production involved in immune response	12/1037	84/20434	0.00105727	0.0344568	0.030228	729230/2625/3098/3162/3586/8809/8482/8140/4092/30009/7099/7133	12
CBX1	TRUE	4		4	BP	GO:0010822	positive regulation of mitochondrion organization	12/1037	84/20434	0.00105727	0.0344568	0.030228	578/637/638/841/400916/1869/2852/10105/29108/2810/7161/7532	12
PFN1	TRUE	4		4	MF	GO:0015643	toxic substance binding	4/1037	10/20434	0.00108247	0.0347785	0.0305102	1139/2053/2984/51808	4
C1QBP	TRUE	4		4	BP	GO:0035581	sequestering of extracellular ligand from receptor	4/1037	10/20434	0.00108247	0.0347785	0.0305102	2200/26585/4052/4681	4
BLMH	TRUE	4		4	BP	GO:0062208	positive regulation of pattern recognition receptor signaling pathway	8/1037	42/20434	0.00108276	0.0347785	0.0305102	10211/3303/3304/51296/121260/353376/7099/57590	8
PPP1R9B	TRUE	4		4	MF	GO:0042578	phosphoric ester hydrolase activity	33/1037	367/20434	0.00109279	0.0349327	0.0306455	55/54/476/6352/993/11072/1846/1850/2053/81544/3162/3613/3631/27124/64943/57026/29085/5444/132160/147699/5499/5501/8073/11156/5782/26469/5787/5793/25939/81537/55512/54961/8871	33
HLF	TRUE	4		4	BP	GO:0009749	response to glucose	20/1037	185/20434	0.00118451	0.0376844	0.0330594	8938/55450/1285/1958/2621/2696/2852/3383/3956/4035/4041/4831/29085/415116/83667/2030/169026/6598/7057/10497	20
TBC1D9	TRUE	4		4	BP	GO:0097530	granulocyte migration	17/1037	146/20434	0.00119759	0.0379198	0.0332659	101/708/27202/6367/6370/6352/11314/1435/23604/83700/255231/2660/5479/57580/6288/7857/7057	17
GRPEL1	TRUE	4		4	BP	GO:0046651	lymphocyte proliferation	27/1037	282/20434	0.00120691	0.0380347	0.0333668	6352/729230/977/912/100133941/29126/11314/916/970/160365/9231/1880/3070/3586/3559/3574/4332/7001/29108/6664/6693/29110/7099/23495/7133/8744/51043	27
MFSD10	TRUE	4		4	BP	GO:0045807	positive regulation of endocytosis	13/1037	97/20434	0.00122184	0.0383243	0.0336209	302/408/977/967/29904/10211/26585/26119/4035/23327/11031/7036/7422	13
CTSC	TRUE	4		4	BP	GO:0002295	T-helper cell lineage commitment	5/1037	17/20434	0.00123632	0.0385974	0.0338604	10538/3662/6693/30009/161882	5
B3GAT1	TRUE	4		4	BP	GO:0007409	axonogenesis	39/1037	460/20434	0.00124286	0.0386213	0.0338813	288/9334/140578/85440/1796/9046/220164/1855/1959/2041/284656/2047/200933/10211/9846/2625/3199/3897/3984/4035/654429/4744/4756/23114/9260/23654/23129/5864/6277/54910/8482/6714/7143/11344/9706/7408/7422/7473/57643	39
ATG2A	TRUE	4		4	BP	GO:0006968	cellular defense response	9/1037	53/20434	0.00127274	0.0391851	0.034376	729230/1232/10803/3812/4046/23643/4332/5551/6693	9
ST3GAL4	TRUE	4		4	BP	GO:0045599	negative regulation of fat cell differentiation	9/1037	53/20434	0.00127274	0.0391851	0.034376	1869/2625/2852/122953/6095/57761/7471/7480/161882	9
PRPF19	TRUE	4		4	CC	GO:0005775	vacuolar lumen	19/1037	173/20434	0.00128925	0.0395113	0.0346622	302/63827/8804/1075/23604/2171/2444/2519/2896/2990/2992/3339/10437/3614/4332/129807/11240/29108/6948	19
IL10RA	TRUE	4		4	BP	GO:0071425	hematopoietic stem cell proliferation	6/1037	25/20434	0.00129736	0.0395782	0.0347209	1636/2120/5292/7471/7480/374887	6
SLC15A3	TRUE	4		4	BP	GO:0044282	small molecule catabolic process	37/1037	431/20434	0.00131299	0.0398731	0.0349795	89/84830/226/23600/642/1375/23564/55268/2026/55556/2597/2731/10007/84706/3081/3098/3613/27124/4041/84879/390916/64064/5092/57026/5223/5226/5315/5444/5860/83667/8871/8277/7167/7263/1890/7378/9942	37
P3H3	TRUE	4		4	BP	GO:0035914	skeletal muscle cell differentiation	10/1037	64/20434	0.00135341	0.0407304	0.0357317	27063/51676/50937/1958/1959/2047/59269/3131/2660/6664	10
CDK2AP1	TRUE	4		4	BP	GO:0072577	endothelial cell apoptotic process	10/1037	64/20434	0.00135341	0.0407304	0.0357317	1285/153090/2621/2625/2852/3383/3586/7857/7057/79155	10
VDR	TRUE	4		4	BP	GO:0060306	regulation of membrane repolarization	7/1037	34/20434	0.00136918	0.040837	0.0358252	776/784/2316/3757/3784/23327/6640	7
GAPDH	TRUE	4		4	BP	GO:0070232	regulation of T cell apoptotic process	7/1037	34/20434	0.00136918	0.040837	0.0358252	101/6352/939/29126/155038/5133/27166	7
NOP2	TRUE	4		4	BP	GO:0031346	positive regulation of cell projection organization	31/1037	344/20434	0.00147019	0.0436549	0.0382972	27063/54443/10602/140578/57175/153090/1855/29904/54869/64787/2316/2896/3897/3984/4035/4058/2660/4831/29993/5216/23654/23129/55607/8482/6714/11344/7422/7471/7473/158866/91752	31
GNB3	TRUE	4		4	BP	GO:0097529	myeloid leukocyte migration	22/1037	216/20434	0.00151429	0.0447653	0.0392713	101/708/27202/6367/6370/6352/729230/11314/1435/23604/26585/83700/255231/2660/4681/5479/57580/6288/7857/140885/7057/7422	22
CDCA3	TRUE	4		4	BP	GO:0007160	cell-matrix adhesion	23/1037	230/20434	0.00152881	0.0449955	0.0394733	71/89/27329/395/57662/6370/916/967/1281/1435/2039/2041/10516/26585/22801/83700/3897/4035/340533/25992/6714/7057/7422	23
TPI1	TRUE	4		4	BP	GO:0002285	lymphocyte activation involved in immune response	20/1037	189/20434	0.0015376	0.0450558	0.0395262	10538/602/55619/10875/2625/1880/3383/3586/8809/3662/3936/3956/6095/121260/4092/6693/30009/7099/51043/161882	20
ENO2	TRUE	4		4	MF	GO:0005543	phospholipid binding	38/1037	451/20434	0.00159262	0.0460615	0.0404085	11033/302/23130/8938/822/11314/1071/80772/153090/8291/9846/2621/10788/3512/3784/55353/26119/55686/26509/2494/114884/29993/5130/5216/5306/79156/5444/57580/221749/27111/23541/55512/94120/7057/493829/11344/10497/57590	38
LDHB	TRUE	4		4	BP	GO:1900739	regulation of protein insertion into mitochondrial membrane involved in apoptotic signaling pathway	6/1037	26/20434	0.00161495	0.0460615	0.0404085	637/841/1869/2810/7161/7532	6
KLRB1	TRUE	4		4	BP	GO:1900740	positive regulation of protein insertion into mitochondrial membrane involved in apoptotic signaling pathway	6/1037	26/20434	0.00161495	0.0460615	0.0404085	637/841/1869/2810/7161/7532	6
FRK	TRUE	4		4	BP	GO:2000108	positive regulation of leukocyte apoptotic process	6/1037	26/20434	0.00161495	0.0460615	0.0404085	101/6352/29126/3586/5133/27166	6
ADTRP	TRUE	4		4	BP	GO:0008630	intrinsic apoptotic signaling pathway in response to DNA damage	13/1037	100/20434	0.00162119	0.0460615	0.0404085	57007/578/597/602/637/1869/3090/3162/138151/29108/2810/7133/7161	13
GMNN	TRUE	4		4	MF	GO:0031434	mitogen-activated protein kinase kinase binding	4/1037	11/20434	0.00163294	0.0460615	0.0404085	1636/153090/10221/57761	4
DNPH1	TRUE	4		4	BP	GO:0035457	cellular response to interferon-alpha	4/1037	11/20434	0.00163294	0.0460615	0.0404085	2621/2625/3437/149628	4
VEGFA	TRUE	4		4	BP	GO:0009746	response to hexose	20/1037	190/20434	0.00163869	0.0460615	0.0404085	8938/55450/1285/1958/2621/2696/2852/3383/3956/4035/4041/4831/29085/415116/83667/2030/169026/6598/7057/10497	20
SLC29A1	TRUE	4		4	BP	GO:0051895	negative regulation of focal adhesion assembly	5/1037	18/20434	0.00164087	0.0460615	0.0404085	395/2039/4035/6714/7057	5
PRSS16	TRUE	4		4	BP	GO:0150118	negative regulation of cell-substrate junction organization	5/1037	18/20434	0.00164087	0.0460615	0.0404085	395/2039/4035/6714/7057	5
SLC4A9	TRUE	4		4	BP	GO:0003012	muscle system process	38/1037	452/20434	0.00165644	0.046304	0.0406212	59/89/147/151/226/476/776/124093/1134/8291/2149/2316/2628/2852/3162/3357/3757/3784/4000/56203/5606/2660/10398/26509/23327/6261/9997/4092/6525/6640/8470/80763/55959/7133/7169/7170/493829/7431	38
SPARC	TRUE	4		4	MF	GO:0045296	cadherin binding	30/1037	332/20434	0.00166656	0.0463929	0.0406992	4301/226/288/54443/302/9531/822/832/1192/1265/57175/153090/54869/64787/2316/3303/5216/5315/11187/8502/5499/5787/5962/6282/2810/6520/6714/26136/11344/7408	30
PCDHB15	TRUE	4		4	BP	GO:0070371	ERK1 and ERK2 cascade	29/1037	318/20434	0.00171951	0.0467398	0.0410035	57007/23779/408/27202/55450/6367/6370/6352/1139/1512/153090/1846/2047/2149/81610/2621/2771/2852/1880/3357/3383/128239/4035/29108/27330/8482/140885/6714/7099	29
LMNB1	TRUE	4		4	BP	GO:0034332	adherens junction organization	10/1037	66/20434	0.00172064	0.0467398	0.0410035	4301/283/23705/57662/9231/83700/5962/4092/6714/7422	10
GNPDA1	TRUE	4		4	BP	GO:0072678	T cell migration	10/1037	66/20434	0.00172064	0.0467398	0.0410035	101/326/6352/729230/2833/2838/1880/3383/29108/6693	10
WWC1	TRUE	4		4	BP	GO:0031333	negative regulation of protein-containing complex assembly	16/1037	138/20434	0.00172244	0.0467398	0.0410035	822/832/80772/2039/27124/83700/23189/9928/8543/56203/5216/5962/6714/54961/10382/11344	16
HGD	TRUE	4		4	BP	GO:0061351	neural precursor cell proliferation	16/1037	138/20434	0.00172244	0.0467398	0.0410035	50937/51286/85440/2047/2316/2771/3398/9928/9833/23654/5629/6095/6660/6692/7422/7471	16
CEP70	TRUE	4		4	BP	GO:1903038	negative regulation of leukocyte cell-cell adhesion	16/1037	138/20434	0.00172244	0.0467398	0.0410035	84830/6370/29126/11314/9231/10875/3586/3559/7001/864/4092/8651/6693/30009/201633/51043	16
GNAI2	TRUE	4		4	BP	GO:0086009	membrane repolarization	8/1037	45/20434	0.00172879	0.0467398	0.0410035	476/776/784/2316/3757/3784/23327/6640	8
C3orf14	TRUE	4		4	BP	GO:0060284	regulation of cell development	40/1037	484/20434	0.00173849	0.0467398	0.0410035	430/8553/708/140578/10683/2039/85440/1869/29904/1959/2200/2316/2852/2896/23189/9928/3897/3984/56203/4035/23654/23129/5501/57580/27339/359845/9294/54910/8482/6497/4092/6664/6692/7133/7143/7161/10221/11344/7422/7473	40
FRMD4B	TRUE	4		4	BP	GO:0051051	negative regulation of transport	37/1037	438/20434	0.00174199	0.0467398	0.0410035	151/84830/288/88455/124930/338440/9531/784/729230/11314/91319/2039/8291/2149/2171/2669/2771/3162/3383/3757/90007/23327/4828/344901/29993/8682/415116/10105/55607/192683/140885/6536/80763/112755/7057/7133/7295	37
CISH	TRUE	4		4	BP	GO:2001233	regulation of apoptotic signaling pathway	31/1037	348/20434	0.00176325	0.0469038	0.0411474	57007/637/841/1075/153090/23604/2395/50486/2771/2852/2876/9709/3162/3303/3304/3383/3574/81618/255027/138151/8682/79156/10105/5499/7001/27166/29108/7857/6714/7057/28978	31
ZBTB47	TRUE	4		4	BP	GO:0002456	T cell mediated immunity	13/1037	101/20434	0.00177618	0.0469038	0.0411474	326/729230/912/970/1075/1512/2625/3383/8809/5551/4092/30009/7133	13
TFCP2L1	TRUE	4		4	BP	GO:0045621	positive regulation of lymphocyte differentiation	13/1037	101/20434	0.00177618	0.0469038	0.0411474	101/939/1960/2621/2625/3586/3559/3574/864/8651/6666/8744/51043	13
CENPA	TRUE	4		4	BP	GO:1902106	negative regulation of leukocyte differentiation	13/1037	101/20434	0.00177618	0.0469038	0.0411474	2200/10875/3149/4831/7001/864/4092/8651/30009/7099/10221/51043/161882	13
PSMD14	TRUE	4		4	BP	GO:0034329	cell junction assembly	36/1037	424/20434	0.00183007	0.0481365	0.0422288	1636/71/89/4301/395/57662/977/9746/9231/2039/1855/29904/2047/200933/2316/2318/10211/26585/83700/79414/4035/654429/56126/56122/11187/8502/23654/23129/55607/23616/4092/9806/6714/7057/7408/7422	36
DOK1	TRUE	4		4	BP	GO:0032272	negative regulation of protein polymerization	11/1037	78/20434	0.00187449	0.0491117	0.0430843	822/832/2039/27124/23189/56203/5216/5962/54961/10382/11344	11
ST3GAL5	TRUE	4		4	BP	GO:0060760	positive regulation of response to cytokine stimulus	9/1037	56/20434	0.00189963	0.0495758	0.0434914	1435/2621/3303/3304/3574/84166/29110/353376/7099	9
CHST10	TRUE	4
PDCL3	TRUE	4
IL18R1	TRUE	4
ID2	TRUE	4
ARID3A	TRUE	4
TNR	TRUE	4
CACYBP	TRUE	4
AMPD2	TRUE	4
LAMTOR2	TRUE	4
DOCK7	TRUE	4
FBXO2	TRUE	4
KIAA2013	TRUE	4
GADD45A	TRUE	4
AGMAT	TRUE	4
NR5A2	TRUE	4
ST6GALNAC5	TRUE	4
PADI2	TRUE	4
ECE1	TRUE	4
ID3	TRUE	4
B4GALT2	TRUE	4
PROX1	TRUE	4
KIF14	TRUE	4
CAMSAP2	TRUE	4
MREG	TRUE	4
C1orf54	TRUE	4
LGALSL	TRUE	4
IFIT3	TRUE	4
HELLS	TRUE	4
HOXB5	TRUE	4
CD274	TRUE	4
CYSTM1	TRUE	4
PCDHB10	TRUE	4
PCDHB14	TRUE	4
TGFBI	TRUE	4
EGR1	TRUE	4
DUSP4	TRUE	4
EPHX2	TRUE	4
ECHDC2	TRUE	4
PLBD1	TRUE	4
CCR2	TRUE	4
GTDC1	TRUE	4
LINC00544	TRUE	4
WIPF3	TRUE	4
NUDT10	TRUE	4
SRGN	TRUE	4
EGR2	TRUE	4
OPTN	TRUE	4
SPATS2	TRUE	4
LRP1	TRUE	4
EEF1AKMT3	TRUE	4
BATF3	TRUE	4
G0S2	TRUE	4
CHPF	TRUE	4
PREX1	TRUE	4
PIGT	TRUE	4
TOX2	TRUE	4
GTSF1L	TRUE	4
PACSIN1	TRUE	4
ATXN1	TRUE	4
RUNX2	TRUE	4
WNT1	TRUE	4
MT2A	TRUE	4
SRMS	TRUE	4
SLC2A4RG	TRUE	4
TNFSF9	TRUE	4
GRIA3	TRUE	4
CD70	TRUE	4
RTN2	TRUE	4
VASP	TRUE	4
SDCBP2	TRUE	4
GZF1	TRUE	4
NECAB3	TRUE	4
LRFN3	TRUE	4
CAPNS1	TRUE	4
PDCD2L	TRUE	4
HCST	TRUE	4
SGPP1	TRUE	4
PLEKHG3	TRUE	4
RGS13	TRUE	4
HIVEP3	TRUE	4
PTPRB	TRUE	4
SYNGR3	TRUE	4
PKMYT1	TRUE	4
PTPN12	TRUE	4
FGL2	TRUE	4
ADM2	TRUE	4
TST	TRUE	4
TBC1D27P	TRUE	4
FLNC	TRUE	4
CHAC1	TRUE	4
LOXL1	TRUE	4
E2F8	TRUE	4
EPB41L4A	TRUE	4
KLF16	TRUE	4
CBFA2T3	TRUE	4
DOCK6	TRUE	4
ELOF1	TRUE	4
DPP6	TRUE	4
USHBP1	TRUE	4
ACSBG2	TRUE	4
AFDN	TRUE	4
LSP1	TRUE	4
PRDM12	TRUE	4
SESN2	TRUE	4
THEMIS2	TRUE	4
ANGPTL6	TRUE	4
SLC35D2	TRUE	4
ULBP3	TRUE	4
EPS8L1	TRUE	4
CCL25	TRUE	4
HAUS8	TRUE	4
NAPSB	TRUE	4
ACAP3	TRUE	4
NINJ1	TRUE	4
FCRLA	TRUE	4
ENOSF1	TRUE	4
MRPL35	TRUE	4
CLUH	TRUE	4
RPA1	TRUE	4
UBE2G1	TRUE	4
JCHAIN	TRUE	4
BCAN	TRUE	4
ANGPTL3	TRUE	4
PLAAT2	TRUE	4
ZDHHC8P1	TRUE	4
MKRN1	TRUE	4
AGAP3	TRUE	4
IER3IP1	TRUE	4
BHLHE40	TRUE	4
MEIS2	TRUE	4
TRIM45	TRUE	4
GRHL1	TRUE	4
IL2RA	TRUE	4
IL15RA	TRUE	4
SOX5	TRUE	4
SPX	TRUE	4
RAB33A	TRUE	4
C5AR2	TRUE	4
SLC37A2	TRUE	4
CCDC146	TRUE	4
KCP	TRUE	4
TES	TRUE	4
CD63	TRUE	4
EGR4	TRUE	4
DYSF	TRUE	4
SLC9A5	TRUE	4
DOCK10	TRUE	4
HTR2B	TRUE	4
ITM2C	TRUE	4
MFSD9	TRUE	4
CKAP4	TRUE	4
NEK3	TRUE	4
LCP1	TRUE	4
TNS3	TRUE	4
CIB2	TRUE	4
CHAD	TRUE	4
IL10	TRUE	4
TXN	TRUE	4
DAB2IP	TRUE	4
TLR4	TRUE	4
PDCL	TRUE	4
POLR1E	TRUE	4
SIT1	TRUE	4
PIM1	TRUE	4
IRF4	TRUE	4
HMGA1	TRUE	4
FLOT1	TRUE	4
FHDC1	TRUE	4
ARRB1	TRUE	4
RDX	TRUE	4
C11orf1	TRUE	4
THBS1	TRUE	4
KIF23	TRUE	4
ITGA11	TRUE	4
BCAR3	TRUE	4
CGREF1	TRUE	4
ADCY3	TRUE	4
MYOF	TRUE	4
STAMBPL1	TRUE	4
MSTN	TRUE	4
CHRNA1	TRUE	4
SEMA7A	TRUE	4
GPAT3	TRUE	4
PAPSS1	TRUE	4
ETV6	TRUE	4
CLSTN3	TRUE	4
VAMP1	TRUE	4
CD27	TRUE	4
SLC15A4	TRUE	4
SUOX	TRUE	4
CCDC65	TRUE	4
CELA1	TRUE	4
JDP2	TRUE	4
FBLN5	TRUE	4
WARS1	TRUE	4
BCL2A1	TRUE	4
TICRR	TRUE	4
ITGAX	TRUE	4
NLRC5	TRUE	4
MEAK7	TRUE	4
IMPA2	TRUE	4
CBX8	TRUE	4
MISP3	TRUE	4
ZIM3	TRUE	4
MYO1F	TRUE	4
TIMM29	TRUE	4
FHAD1	TRUE	4
PGD	TRUE	4
C1orf216	TRUE	4
HSPG2	TRUE	4
BEST4	TRUE	4
LMO4	TRUE	4
CREG1	TRUE	4
FCGR2A	TRUE	4
TUFT1	TRUE	4
LSP1P4	TRUE	4
TPM3	TRUE	4
KCNN3	TRUE	4
SCCPDH	TRUE	4
WNT9A	TRUE	4
PKP4	TRUE	4
PTH2R	TRUE	4
NYAP2	TRUE	4
ACKR3	TRUE	4
TRPM8	TRUE	4
ESPNL	TRUE	4
OSBPL10	TRUE	4
PTPRG	TRUE	4
NXPE3	TRUE	4
TMEM44	TRUE	4
GLRA3	TRUE	4
IQGAP2	TRUE	4
N4BP3	TRUE	4
DOK3	TRUE	4
PPP1R18	TRUE	4
LGSN	TRUE	4
ANO7	TRUE	4
CDCA5	TRUE	4
EPHA1	TRUE	4
DENND2A	TRUE	4
CSGALNACT1	TRUE	4
DOK2	TRUE	4
RGS20	TRUE	4
FBXO10	TRUE	4
UGCG	TRUE	4
NACC2	TRUE	4
PROSER2	TRUE	4
MSRB2	TRUE	4
ANKRD1	TRUE	4
RGS10	TRUE	4
ZNF215	TRUE	4
KLHL35	TRUE	4
ST14	TRUE	4
ALDOA	TRUE	4
WDR17	TRUE	4
RILPL2	TRUE	4
SLC7A11	TRUE	4
ANK3	TRUE	4
DLG5	TRUE	4
MAGI1	TRUE	4
NDUFC2	TRUE	4
QDPR	TRUE	4
ADAM8	TRUE	4
SACS	TRUE	4
BAG3	TRUE	4
TLCD4	TRUE	4
TMEM163	TRUE	4
CCDC50	TRUE	4
CAMK4	TRUE	4
PELO	TRUE	4
RAB3C	TRUE	4
LINC00467	TRUE	4
LPCAT1	TRUE	4
ING1	TRUE	4
KCTD15	TRUE	4
MCOLN2	TRUE	4
GPR15	TRUE	4
ABI3BP	TRUE	4
GAL3ST2	TRUE	4
ABCA9	TRUE	4
BUB3	TRUE	4
SORBS2	TRUE	4
LY96	TRUE	4
CHODL	TRUE	4
CCDC144B	TRUE	4
EPHB1	TRUE	4
VOPP1	TRUE	4
FBXL18	TRUE	4
KLF10	TRUE	4
SAMSN1	TRUE	4
GRAMD2B	TRUE	4
C16orf87	TRUE	4
SLC16A1	TRUE	4
BATF	TRUE	4
ANKRD9	TRUE	4
HKDC1	TRUE	4
HK1	TRUE	4
FRRS1	TRUE	4
B3GNT7	TRUE	4
MPV17L	TRUE	4
ATP2B2	TRUE	4
RBPMS	TRUE	4
CACNA1D	TRUE	4
TSPAN18	TRUE	4
SLC35B2	TRUE	4
GAREM2	TRUE	4
SKI	TRUE	4
LDLRAP1	TRUE	4
GALNT14	TRUE	4
LRRC43	TRUE	4
XKR8	TRUE	4
B4GALT5	TRUE	4
CD1D	TRUE	4
DNAH3	TRUE	4
CPA2	TRUE	4
PPP1R9A	TRUE	4
GDPD5	TRUE	4
NBL1	TRUE	4
DMTN	TRUE	4
CIART	TRUE	4
CCDC24	TRUE	4
PTMS	TRUE	4
ACE	TRUE	4
CCDC107	TRUE	4
FNDC5	TRUE	4
NR2F6	TRUE	4
ANKLE1	TRUE	4
CILP2	TRUE	4
AIRE	TRUE	4
RALGDS	TRUE	4
ST6GALNAC6	TRUE	4
TLCD1	TRUE	4
ZBTB7B	TRUE	4
LMNA	TRUE	4
NACC1	TRUE	4
MGAT4B	TRUE	4
PCYT1A	TRUE	4
LRRC56	TRUE	4
FAM171A2	TRUE	4
RNASEK-C17orf49	TRUE	4
CCDC78	TRUE	4
CCNF	TRUE	4
PAQR4	TRUE	4
RPS6KA4	TRUE	4
LRP5	TRUE	4
COA7	TRUE	4
ZSWIM5	TRUE	4
SLC45A1	TRUE	4
CAMK2N1	TRUE	4
TTLL10	TRUE	4
PEA15	TRUE	4
SNED1	TRUE	4
DPY30	TRUE	4
CDC42EP3	TRUE	4
S100A11	TRUE	4
PMVK	TRUE	4
DCST2	TRUE	4
COL6A3	TRUE	4
EOGT	TRUE	4
LMOD3	TRUE	4
SLC22A15	TRUE	4
ATP1A1	TRUE	4
NFASC	TRUE	4
MNDA	TRUE	4
PYHIN1	TRUE	4
RBM47	TRUE	4
GYG1	TRUE	4
GRIK3	TRUE	4
RPL39L	TRUE	4
CDC25A	TRUE	4
CAMP	TRUE	4
PPM1M	TRUE	4
HPGD	TRUE	4
ANKRD33B	TRUE	4
SYTL3	TRUE	4
FABP5	TRUE	4
SLC30A8	TRUE	4
OSGIN2	TRUE	4
GPER1	TRUE	4
PHAX	TRUE	4
GEM	TRUE	4
FXN	TRUE	4
MELK	TRUE	4
ZCCHC24	TRUE	4
FOLR2	TRUE	4
KBTBD6	TRUE	4
TTC7B	TRUE	4
SMCO4	TRUE	4
JAM3	TRUE	4
GPT2	TRUE	4
AMN	TRUE	4
SPINT1	TRUE	4
FBN1	TRUE	4
LRTM2	TRUE	4
PCBD1	TRUE	4
PLEKHF1	TRUE	4
PPFIBP2	TRUE	4
CYB5R2	TRUE	4
CDYL2	TRUE	4
A2ML1	TRUE	4
SEC11C	TRUE	4
CHRFAM7A	TRUE	4
PPIB	TRUE	4
MESP1	TRUE	4
ANPEP	TRUE	4
NAB2	TRUE	4
GREM1	TRUE	4
NYAP1	TRUE	4
ACSF2	TRUE	4
C15orf39	TRUE	4
TEPSIN	TRUE	4
FN3K	TRUE	4
ZNF668	TRUE	4
MIDN	TRUE	4
CACNB3	TRUE	4
PPP1R14A	TRUE	4
CHAF1A	TRUE	4
TLCD3A	TRUE	4
WDR81	TRUE	4
TRPV3	TRUE	4
KLK1	TRUE	4
IGFBP6	TRUE	4
PRDX2	TRUE	4
CD300A	TRUE	4
HID1	TRUE	4
RAB26	TRUE	4
DNASE1L2	TRUE	4
SLC3A2	TRUE	4
SPINDOC	TRUE	4
SAC3D1	TRUE	4
NT5DC2	TRUE	4
THAP11	TRUE	4
KCTD6	TRUE	4
DEGS2	TRUE	4
MFSD2A	TRUE	4
MLKL	TRUE	4
KLHL30	TRUE	4
STIP1	TRUE	4
RAB31	TRUE	4
COL3A1	TRUE	4
ADAM29	TRUE	4
SEMA4C	TRUE	4
GSTM4	TRUE	4
TNIP2	TRUE	4
PXDC1	TRUE	4
COL4A3	TRUE	4
PRELID1	TRUE	4
B3GALNT1	TRUE	4
GPRIN1	TRUE	4
RASSF6	TRUE	4
GPR183	TRUE	4
MT1E	TRUE	4
WNT10B	TRUE	4
ITGAM	TRUE	4
GUSB	TRUE	4
TAS1R3	TRUE	4
YWHAG	TRUE	4
NIPA1	TRUE	4
SLC16A5	TRUE	4
ADRA1B	TRUE	4
ZNF804A	TRUE	4
GTSF1	TRUE	4
ZNF296	TRUE	4
CDCA4	TRUE	4
GIMAP8	TRUE	4
TRIM8	TRUE	4
NETO2	TRUE	4
PGAM1	TRUE	4
MCC	TRUE	4
COL24A1	TRUE	4
CXXC5	TRUE	4
GPHN	TRUE	4
GATM	TRUE	4
SCG2	TRUE	4
POP7	TRUE	4
MCRIP2	TRUE	4
PRSS30P	TRUE	4
PPP1CA	TRUE	4
CORO1B	TRUE	4
LRRC20	TRUE	4
DCP2	TRUE	4
SSH3	TRUE	4
DHCR7	TRUE	4
MYEOV	TRUE	4
EVC2	TRUE	4
STOX2	TRUE	4
TRIB1	TRUE	4
SAA1	TRUE	4
PPP1R14B	TRUE	4
NABP1	TRUE	4
CCR9	TRUE	4
TIGD3	TRUE	4
ATP5MK	TRUE	4
FBXO45	TRUE	4
TLR10	TRUE	4
ADCY6	TRUE	4
PITPNA	TRUE	4
CD164L2	TRUE	4
ZDHHC14	TRUE	4
UBE2C	TRUE	4
GOLGA8A	TRUE	4
PHYHD1	TRUE	4
CHRNA7	TRUE	4
TOMM5	TRUE	4
SFN	TRUE	4
CREG2	TRUE	4
DOK7	TRUE	4
YES1	TRUE	4
SLC35G1	TRUE	4
B3GNT4	TRUE	4
PLAAT3	TRUE	4
TCERG1L	TRUE	4
BASP1	TRUE	4
SOX11	TRUE	4
TYMS	TRUE	4
EPS8L2	TRUE	4
TALDO1	TRUE	4
TRIM72	TRUE	4
FZD8	TRUE	4
HIC1	TRUE	4
CRACR2B	TRUE	4
CD151	TRUE	4
POLR2L	TRUE	4
SOX12	TRUE	4
AP3S1	TRUE	4
ALS2CL	TRUE	4
FAR2P2	TRUE	4
GEN1	TRUE	4
GLDC	TRUE	4
DTX3	TRUE	4
CA8	TRUE	4
RPP25	TRUE	4
COX5A	TRUE	4
OPLAH	TRUE	4
MSC	TRUE	4
ERICH3	TRUE	4
SELENOW	TRUE	4
MTUS2-AS1	TRUE	4
RAB39A	TRUE	4
ARID3B	TRUE	4
EGR3	TRUE	4
ZFPM1	TRUE	4
PCED1B	TRUE	4
TSHZ1	TRUE	4
LINC00304	TRUE	4
PRF1	TRUE	4
TMEM64	TRUE	4
LINC02363	TRUE	4
PIPSL	TRUE	4
FAM83H	TRUE	4
OR52N2	TRUE	4
NQO1	TRUE	4
F2R	TRUE	4
C4orf50	TRUE	4
H2AW	TRUE	4
UTS2R	TRUE	4
RAP2B	TRUE	4
TIGIT	TRUE	4
BACE2	TRUE	4
NXPH4	TRUE	4
KPNA2	TRUE	4
ANXA2	TRUE	4
HOXB4	TRUE	4
CRIP2	TRUE	4
VMO1	TRUE	4
GALNT9	TRUE	4
HMGN4	TRUE	4
CADM1	TRUE	4
GAS6	TRUE	4
EPHA10	TRUE	4
PCBP3	TRUE	4
FAM167B	TRUE	4
CCR3	TRUE	4
RFLNB	TRUE	4
UPP1	TRUE	4
ASCL2	TRUE	4
TBK1	TRUE	4
AIFM3	TRUE	4
NCF4-AS1	TRUE	4
PNMA3	TRUE	4
IQGAP3	TRUE	4
SMTN	TRUE	4
PTP4A2	TRUE	4
ACTG1	TRUE	4
KCNK12	TRUE	4
CLECL1	TRUE	4
PKP3	TRUE	4
CSF1	TRUE	4
PTP4A3	TRUE	4
CEND1	TRUE	4
DUSP8	TRUE	4
SNN	TRUE	4
EIF4ENIF1	TRUE	4
NDUFA12	TRUE	4
PTRHD1	TRUE	4
ANO9	TRUE	4
FAM43A	TRUE	4
INPP5J	TRUE	4
MFSD6L	TRUE	4
SIGIRR	TRUE	4
TNFAIP2	TRUE	4
SOCS1	TRUE	4
TCN2	TRUE	4
GPRIN3	TRUE	4
SEPTIN7P13	TRUE	4
NDUFA4L2	TRUE	4
PRAME	TRUE	4
NAT8L	TRUE	4
THNSL1	TRUE	4
TRIM69	TRUE	4
KLHL34	TRUE	4
TOR3A	TRUE	4
PPP1CC	TRUE	4
CLCNKA	TRUE	4
MIR22HG	TRUE	4
CARMIL3	TRUE	4
PRR5	TRUE	4
C17orf58	TRUE	4
HYAL3	TRUE	4
CXCR3	TRUE	4
MT1X	TRUE	4
ZNF385C	TRUE	4
LDLRAD2	TRUE	4
S100A3	TRUE	4
ENO4	TRUE	4
PDCD1	TRUE	4
NCCRP1	TRUE	4
CFAP54	TRUE	4
NANOS1	TRUE	4
OSTN	TRUE	4
TMEM198	TRUE	4
BEND4	TRUE	4
FAM78B	TRUE	4
UTS2B	TRUE	4
LITAF	TRUE	4
PLAC9	TRUE	4
JPT1	TRUE	4
BNIP5	TRUE	4
ZFP92	TRUE	4
MYT1	TRUE	4
S100A4	TRUE	4
GREB1	TRUE	4
RYR1	TRUE	4
FAM217B	TRUE	4
SUPT3H	TRUE	4
S100A5	TRUE	4
SLC6A9	TRUE	4
SULF2	TRUE	4
PLXNB2	TRUE	4
MYO6	TRUE	4
CRACDL	TRUE	4
PDLIM7	TRUE	4
FLNA	TRUE	4
FUT11	TRUE	4
LAGE3	TRUE	4
PGAP1	TRUE	4
SRC	TRUE	4
UAP1L1	TRUE	4
SPN	TRUE	4
PRAMENP	TRUE	4
NMB	TRUE	4
FAM114A1	TRUE	4
CFD	TRUE	4
CFAP299	TRUE	4
CYRIA	TRUE	4
S100A6	TRUE	4
AVPR1B	TRUE	4
SIRPA	TRUE	4
RPS6KL1	TRUE	4
HOXC4	TRUE	4
PIM3	TRUE	4
MT1F	TRUE	4
TPM2	TRUE	4
ZNF511	TRUE	4
PPIAP22	TRUE	4
GLMP	TRUE	4
ANKRD13B	TRUE	4
UNC13B	TRUE	4
SLC5A3	TRUE	4
OXCT2	TRUE	4
SCAMP5	TRUE	4
SELENOM	TRUE	4
CD3E	TRUE	4
RUSC2	TRUE	4
PNMA5	TRUE	4
L1CAM	TRUE	4
MIR331	TRUE	4
U3	TRUE	4
RNY4P19	TRUE	4
RNVU1-34	TRUE	4
INF2	TRUE	4
MIR29B2CHG	TRUE	4
NEU4	TRUE	4
ZDHHC18	TRUE	4
TMEM273	TRUE	4
SPIN3	TRUE	4
HSPA1B	TRUE	4
HSPA1A	TRUE	4
PSORS1C1	TRUE	4
C6orf136	TRUE	4
MROH6	TRUE	4
C2orf91	TRUE	4
CPT1B	TRUE	4
DENND6B	TRUE	4
DOK6	TRUE	4
MIR589	TRUE	4
IGKC	TRUE	4
IGKV4-1	TRUE	4
IGKV6-21	TRUE	4
IGLV4-69	TRUE	4
IGLV8-61	TRUE	4
IGLV10-54	TRUE	4
IGLV1-51	TRUE	4
IGLV1-47	TRUE	4
IGLV7-46	TRUE	4
IGLV5-45	TRUE	4
IGLV1-44	TRUE	4
IGLV7-43	TRUE	4
IGLV5-37	TRUE	4
IGLV2-23	TRUE	4
IGLV2-18	TRUE	4
IGLV2-14	TRUE	4
IGLV3-12	TRUE	4
IGLV2-11	TRUE	4
IGLV3-9	TRUE	4
IGLC2	TRUE	4
IGLC3	TRUE	4
IGLC7	TRUE	4
IGHA2	TRUE	4
IGHG2	TRUE	4
IGHA1	TRUE	4
IGHV6-1	TRUE	4
IGHV3-7	TRUE	4
LPAL2	TRUE	4
EEF1A1P16	TRUE	4
CLIC1	TRUE	4
DDAH2	TRUE	4
ACTBP2	TRUE	4
RPL13AP7	TRUE	4
PPM1N	TRUE	4
NUDT19	TRUE	4
EEF1A1P12	TRUE	4
C19orf38	TRUE	4
ANG	TRUE	4
EML6	TRUE	4
IFI30	TRUE	4
MTCO2P33	TRUE	4
PTGES3P2	TRUE	4
ADAMTS7P4	TRUE	4
TDRD15	TRUE	4
RPS20P2	TRUE	4
MIR1255A	TRUE	4
SNORA77	TRUE	4
SLC12A8	TRUE	4
APOL6	TRUE	4
CYTOR	TRUE	4
IGLV9-49	TRUE	4
CCR5AS	TRUE	4
CPTP	TRUE	4
MIR3681HG	TRUE	4
DTNB-AS1	TRUE	4
TNK2-AS1	TRUE	4
IGHV3-74	TRUE	4
TMEM72-AS1	TRUE	4
PARP4P2	TRUE	4
HMGB3P22	TRUE	4
HSPA7	TRUE	4
RFPL1S	TRUE	4
MTND2P28	TRUE	4
LINC01771	TRUE	4
IGHV3-72	TRUE	4
LINC01918	TRUE	4
DANCR	TRUE	4
LMCD1-AS1	TRUE	4
ST7-AS1	TRUE	4
LTB	TRUE	4
TP73-AS3	TRUE	4
LINC02088	TRUE	4
CALR4P	TRUE	4
GAPDHP1	TRUE	4
MT-ATP8	TRUE	4
FAM174C	TRUE	4
EEF1A1P11	TRUE	4
MIR34AHG	TRUE	4
PSMA6P2	TRUE	4
TRPM2-AS	TRUE	4
LINC02812	TRUE	4
XXYLT1-AS2	TRUE	4
RPS29P5	TRUE	4
LINC02541	TRUE	4
RPL7P32	TRUE	4
DNAH8-AS1	TRUE	4
LINC00852	TRUE	4
RPS7P3	TRUE	4
DCST1-AS1	TRUE	4
OSBPL10-AS1	TRUE	4
MRPS31P2	TRUE	4
LINC00884	TRUE	4
GPX1	TRUE	4
OSTN-AS1	TRUE	4
PFN1P1	TRUE	4
PDXP-DT	TRUE	4
HOTAIRM1	TRUE	4
TMEM238	TRUE	4
GOT2P3	TRUE	4
LINC01765	TRUE	4
LINC01781	TRUE	4
ELK2BP	TRUE	4
ACTG1P25	TRUE	4
FAUP1	TRUE	4
RPL21P40	TRUE	4
PPIAP20	TRUE	4
LINC01828	TRUE	4
PNMA6A	TRUE	4
ELFN1-AS1	TRUE	4
GUSBP5	TRUE	4
MFF-DT	TRUE	4
LINC00427	TRUE	4
SNX25P1	TRUE	4
LINC01141	TRUE	4
LINC01358	TRUE	4
FOXD2-AS1	TRUE	4
CECR7	TRUE	4
HNRNPA1P57	TRUE	4
ANKRD26P3	TRUE	4
KIFC1	TRUE	4
LINC01625	TRUE	4
CASTOR1	TRUE	4
IGKV2D-30	TRUE	4
MYADML	TRUE	4
IGKV1-6	TRUE	4
LINC00888	TRUE	4
SMKR1	TRUE	4
RPL13P5	TRUE	4
IGKV1-17	TRUE	4
KIR3DL2	TRUE	4
SETP14	TRUE	4
TNFRSF13B	TRUE	4
L1TD1	TRUE	4
IGKV1D-16	TRUE	4
IGKV2-24	TRUE	4
PDXP	TRUE	4
PTPRG-AS1	TRUE	4
ARHGAP8	TRUE	4
IGKV1-9	TRUE	4
PLEKHO2	TRUE	4
AMACR	TRUE	4
MTFP1	TRUE	4
LINC00996	TRUE	4
ZBTB20-AS5	TRUE	4
INHCAP	TRUE	4
IGKV2-30	TRUE	4
AGAP13P	TRUE	4
TICAM2	TRUE	4
C4orf48	TRUE	4
IGKV1-5	TRUE	4
NME2	TRUE	4
MRPS6	TRUE	4
IGKV2-28	TRUE	4
IFITM10	TRUE	4
IGKV1-27	TRUE	4
FCGR2C	TRUE	4
LINC00861	TRUE	4
LINC02709	TRUE	4
LINC00461	TRUE	4
NEAT1	TRUE	4
LINC01498	TRUE	4
TWF2	TRUE	4
PCED1B-AS1	TRUE	4
ABHD14A	TRUE	4
DSTNP2	TRUE	4
ACTN3	TRUE	4
SERBP1P5	TRUE	4
TNRC18P1	TRUE	4
PVT1	TRUE	4
YJEFN3	TRUE	4
CHCHD10	TRUE	4
LINC02701	TRUE	4
LINC02381	TRUE	4
SCARNA5	TRUE	4
RNU7-81P	TRUE	4
LINC01605	TRUE	4
MAILR	TRUE	4
COPDA1	TRUE	4
LINC00534	TRUE	4
HOXA-AS2	TRUE	4
LINCR-0001	TRUE	4
GASAL1	TRUE	4
IGHGP	TRUE	4
LINC02732	TRUE	4
SLC25A1P1	TRUE	4
SIGLEC12	TRUE	4
MPV17L2	TRUE	4
LINC02324	TRUE	4
MIR9-3HG	TRUE	4
PLBD1-AS1	TRUE	4
NHLRC4	TRUE	4
HNRNPA1P50	TRUE	4
ZNF625	TRUE	4
LINC02156	TRUE	4
QRSL1P3	TRUE	4
RPL21P7	TRUE	4
RNASE4	TRUE	4
LINC01147	TRUE	4
PTBP1P	TRUE	4
CTXND1	TRUE	4
HOXB7	TRUE	4
LINC02367	TRUE	4
CEROX1	TRUE	4
ARLNC1	TRUE	4
SPINT1-AS1	TRUE	4
ANKRD26P1	TRUE	4
PSMD7-DT	TRUE	4
BOLA2-SMG1P6	TRUE	4
GOLGA8H	TRUE	4
LOXL1-AS1	TRUE	4
CORO7	TRUE	4
MIR193BHG	TRUE	4
MRPS21P9	TRUE	4
ATP5F1AP3	TRUE	4
RHEX	TRUE	4
NOTCH2NLA	TRUE	4
OTUD7B	TRUE	4
MIR4477B	TRUE	4
ZNF415P1	TRUE	4
MIR3178	TRUE	4
KLF14	TRUE	4
SCAT1	TRUE	4
S1PR2	TRUE	4
RUNDC3A-AS1	TRUE	4
RPL7P50	TRUE	4
SPIB	TRUE	4
CELF2-DT	TRUE	4
NBPF10	TRUE	4
CCL5	TRUE	4
GOLPH3-DT	TRUE	4
CD24	TRUE	4
ADIRF-AS1	TRUE	4
H2AB1	TRUE	4
ADRA2B	TRUE	4
LINC02804	TRUE	4
MIR6753	TRUE	4
HNF1B	TRUE	4
ARHGAP23	TRUE	4
DUSP14	TRUE	4
RN7SL1	TRUE	4
VN1R9P	TRUE	4
YWHAEP7	TRUE	4
MIR6881	TRUE	4
MARCKS	TRUE	4
RN7SL473P	TRUE	4
IGLV2-8	TRUE	4
MIR6775	TRUE	4
IGKV1D-12	TRUE	4
GSEC	TRUE	4
IGHV7-4-1	TRUE	4
LSP1P5	TRUE	4
SCO2	TRUE	4
LINC02811	TRUE	4
BMP8B-AS1	TRUE	4
SLFN12L	TRUE	4
F8A1	TRUE	4
